# Supplementary material for: Evaluating novel synthetic compounds active against Bacillus subtilis and Bacillus cereus spores using Live imaging with SporeTrackerX
Source: Sci Rep. 2018 Jun 14;8:9128. doi: 10.1038/s41598-018-27529-4 (PMC6002552; doi:10.1038/s41598-018-27529-4)
Supplement: Supplementary file 2 — S1Table_List of 512 compounds screened [file 41598_2018_27529_MOESM2_ESM.xlsx]

## Sheet: __JChemStructureSheet
Hash	StructureStringLength	StructureStringFormat	StructureString
0CE5D6A689104AC41B2FCB45CC857F60	1	mrv	JChemExcelYggAAB+LCAAAAAAABADtvQdgHEmWJSYvbcp7f0r1StfgdKEIgGATJNiQQBDswYjN5pLsHWlHIymrKoHKZVZlXWYWQMztnbz33nvvvffee++997o7nU4n99//P1xmZAFs9s5K2smeIYCqyB8/fnwfPyIe/x7vFmV6mddNUS0/+2h3vPNR+nscJY+ni5L+/eJpNV0v8mV7lKTp4y9O5vmimGbl67ZeT/kz+nRRlfl0XeYp/XL29LOPFrsfyTf0XdZWi+O6zq71Azz4DO2y3TTbS7N7abafZvfT7NM0e5BmB2n2MM12d+j/9P0uNdilFrvUZJfa7FKjXWq1S812H37kQc3LHHi+uV7ln330Zfoi/TI9of9e8L/uP3yun/lvn1f1IitP5…
0C00C44662FF176F81348AD59B4C0745	1	mrv	JChemExcelbAgAAB+LCAAAAAAABADtvQdgHEmWJSYvbcp7f0r1StfgdKEIgGATJNiQQBDswYjN5pLsHWlHIymrKoHKZVZlXWYWQMztnbz33nvvvffee++997o7nU4n99//P1xmZAFs9s5K2smeIYCqyB8/fnwfPyIe/x7vFmV6mddNUS0/+2h3vPNR+nscJY+ni5L+/eJpNV0v8mV7lKTp4y9O5vmimGbl67ZeT/kz+nRRlfl0XeYp/XL29LOPFrsfyTf0XdZWi+O6zq71Azz4DO2y3TTbS7N7abafZvfT7NM0e5BmB2n2MM12d+j/9P0uNdilFrvUZJfa7FKjXWq1S812H37kQc3LHHi+uV7ln330ZXrC/5mf5r8v0xfuL//t86peZOXJPKsv6…
22816DCDEDF41117FABB797D0041708D	1	mrv	JChemExcelMwcAAB+LCAAAAAAABADtvQdgHEmWJSYvbcp7f0r1StfgdKEIgGATJNiQQBDswYjN5pLsHWlHIymrKoHKZVZlXWYWQMztnbz33nvvvffee++997o7nU4n99//P1xmZAFs9s5K2smeIYCqyB8/fnwfPyIe/x7vFmV6mddNUS0/+2h3vPNR+nscJY+ni5L+/eJpNV0v8mV7lKTp4y9O5vmimGbl67ZeT/kz+nRRlfl0XeYp/XL29LOPFrsfyTf0XdZWi+O6zq71Azz4DO2y3TTbS7N7abafZvfT7NM0e5BmB2n2MM12d+j/9P0uNdilFrvUZJfa7H76kQcpL3Pg9uZ6lX/20Ukq/73Qn+5v/sR/793eZx99Or736f2HB/cPDnYf7H269…
F4E4132791D44D1E5DF054AF5D3D4F2E	1	mrv	JChemExcelFggAAB+LCAAAAAAABADtvQdgHEmWJSYvbcp7f0r1StfgdKEIgGATJNiQQBDswYjN5pLsHWlHIymrKoHKZVZlXWYWQMztnbz33nvvvffee++997o7nU4n99//P1xmZAFs9s5K2smeIYCqyB8/fnwfPyIe/x7vFmV6mddNUS0/+2h3vPNR+nscJY+ni5L+/eJpNV0v8mV7lKTp4y9O5vmimGbl67ZeT/kz+nRRlfl0XeYp/XL29LOPFrsfyTf0XdZWi+O6zq71Azz4DO2y3TTbS7N7abafZvfT7NM0e5BmB2n2MM12d+j/9P0uNdilFrvUZJfa7FKjXWq1S812H37kQc3LHHi+uV7ln310kr5IT+x/4e9fmr/9t9/tffbR9s74/v6DB…
967FCF842862E1EE3EE5EE7C80C5E53A	1	mrv	JChemExcelUQgAAB+LCAAAAAAABADtvQdgHEmWJSYvbcp7f0r1StfgdKEIgGATJNiQQBDswYjN5pLsHWlHIymrKoHKZVZlXWYWQMztnbz33nvvvffee++997o7nU4n99//P1xmZAFs9s5K2smeIYCqyB8/fnwfPyIe/x7vFmV6mddNUS0/+2h3vPNR+nscJY+ni5L+/eJpNV0v8mV7lKTp4y9O5vmimGbl67ZeT/kz+nRRlfl0XeYp/XL29LOPFrsfyTf0XdZWi+O6zq71Azz4DO2y3TTbS7N7abafZvfT7NM0e5BmB2n2MM12d+j/9P0uNdilFrvUZJfa7FKjXWq1S812H37kQc3LHHi+uV7ln310krr/XtD/v+TfXvNf9m//7Xd7n3306fj+v…
CED5ECB61B5C1CE93BA6339B7AF41C56	1	mrv	JChemExcelcQkAAB+LCAAAAAAABADtvQdgHEmWJSYvbcp7f0r1StfgdKEIgGATJNiQQBDswYjN5pLsHWlHIymrKoHKZVZlXWYWQMztnbz33nvvvffee++997o7nU4n99//P1xmZAFs9s5K2smeIYCqyB8/fnwfPyIe/x7vFmV6mddNUS0/+2h3vPNR+nscJY+ni5L+/eJpNV0v8mV7lKTp4y9O5vmimGbl67ZeT/kz+nRRlfl0XeYp/XL29LOPFrsfyTf0XdZWi+O6zq71Azz4DO2y3TTbS7N7abafZvfT7NM0e5BmB2n2MM12d+j/9P0uNdilFrvUZJfa7FKjXWq1S812qd0etdsDnL2PvB7yMgfOb65X+WcfnaQn6Qv676T334v0S/pPfuO/f…
7E1D831D83E577A7A74748F645832C08	1	mrv	JChemExcelqAkAAB+LCAAAAAAABADtvQdgHEmWJSYvbcp7f0r1StfgdKEIgGATJNiQQBDswYjN5pLsHWlHIymrKoHKZVZlXWYWQMztnbz33nvvvffee++997o7nU4n99//P1xmZAFs9s5K2smeIYCqyB8/fnwfPyIe/x7vFmV6mddNUS0/+2h3vPNR+nscJY+ni5L+/eJpNV0v8mV7lKTp4y9O5vmimGbl67ZeT/kz+nRRlfl0XeYp/XL29LOPFrsfyTf0XdZWi+O6zq71Azz4DO2y3TTbS7N7abafZvfT7NM0e5BmB2n2MM12d+j/9P0uNdilFrvUZJfa7FKjXWq1S812qd0etdsDHGq3d+8jr5e8zIH3m+tV/tlHL9KT4L8X/P8v9af83/7nQ…
CB00E986FB34FC8F41595783F21826D7	1	mrv	JChemExcelpwcAAB+LCAAAAAAABADtvQdgHEmWJSYvbcp7f0r1StfgdKEIgGATJNiQQBDswYjN5pLsHWlHIymrKoHKZVZlXWYWQMztnbz33nvvvffee++997o7nU4n99//P1xmZAFs9s5K2smeIYCqyB8/fnwfPyIe/x7vFmV6mddNUS0/+2h3vPNR+nscJY+ni5L+/eJpNV0v8mV7lKTp4y9O5vmimGbl67ZeT/kz+nRRlfl0XeYp/XL29LOPFrsfyTf0XdZWi+O6zq71Azz4DO2y3TTbS7N7abafZvfT7NM0e5BmB2n2MM12d+j/9P0uNdilFrvUZJfa7FKj3QcfedDyMgd+b65X+WcfvUhPUvz/S/r/a/o/fnvBP/U//813e599tH1vvH9/f…
FAAF17E16FA63D4AF585B2291521C97C	1	mrv	JChemExcelSAkAAB+LCAAAAAAABADtvQdgHEmWJSYvbcp7f0r1StfgdKEIgGATJNiQQBDswYjN5pLsHWlHIymrKoHKZVZlXWYWQMztnbz33nvvvffee++997o7nU4n99//P1xmZAFs9s5K2smeIYCqyB8/fnwfPyIe/x7vFmV6mddNUS0/+2h3vPNR+nscJY+ni5L+/eJpNV0v8mV7lKTp4y9O5vmimGbl67ZeT/kz+nRRlfl0XeYp/XL29LOPFrsfyTf0XdZWi+O6zq71Azz4DO2y3TTbS7N7abafZvfT7NM0e5BmB2n2MM12d+j/9P0uNdilFrvUZJfa7FKjXWq1S812qd0etdsDnL2PvB7yMgfOb65X+WcfnaQn6YsU/36pv72g317Y30/cf…
416A2B2FE96A4D2D653A0F1707C0581F	1	mrv	JChemExcel7AgAAB+LCAAAAAAABADtvQdgHEmWJSYvbcp7f0r1StfgdKEIgGATJNiQQBDswYjN5pLsHWlHIymrKoHKZVZlXWYWQMztnbz33nvvvffee++997o7nU4n99//P1xmZAFs9s5K2smeIYCqyB8/fnwfPyIe/x7vFmV6mddNUS0/+2h3vPNR+nscJY+ni5L+/eJpNV0v8mV7lKTp4y9O5vmimGbl67ZeT/kz+nRRlfl0XeYp/XL29LOPFrsfyTf0XdZWi+O6zq71Azz4DO2y3TTbS7N7abafZvfT7NM0e5BmB2n2MM12d+j/9P0uNdilFrvUZJfa7FKjXWq1S812qd0etdvb/ciDnpc58H1zvco/++gkNf+9sP//0vv9hfneh/Bu77OPt…
E6039A7DF9CC96CEB6D4B14C1A5A0F3D	1	mrv	JChemExcelhwoAAB+LCAAAAAAABADtvQdgHEmWJSYvbcp7f0r1StfgdKEIgGATJNiQQBDswYjN5pLsHWlHIymrKoHKZVZlXWYWQMztnbz33nvvvffee++997o7nU4n99//P1xmZAFs9s5K2smeIYCqyB8/fnwfPyIe/x7vFmV6mddNUS0/+2h3vPNR+nscJY+ni5L+/eJpNV0v8mV7lKTp4y9O5vmimGbl67ZeT/kz+nRRlfl0XeYp/XL29LOPFrsfyTf0XdZWi+O6zq71Azz4DO2y3TTbS7N7abafZvfT7NM0e5BmB2n2MM12d+j/9P0uNdilFrvUZJfa7FKjXWq1S812qd0etdsDHGq3R+32qN0etdv79COvx7zMMYY316v8s4++TE/ovxf0f…
0678EB230B487E6036FC4AA0E2495E72	1	mrv	JChemExceljwgAAB+LCAAAAAAABADtvQdgHEmWJSYvbcp7f0r1StfgdKEIgGATJNiQQBDswYjN5pLsHWlHIymrKoHKZVZlXWYWQMztnbz33nvvvffee++997o7nU4n99//P1xmZAFs9s5K2smeIYCqyB8/fnwfPyIe/x7vFmV6mddNUS0/+2h3vPNR+nscJY+ni5L+/eJpNV0v8mV7lKTp4y9O5vmimGbl67ZeT/kz+nRRlfl0XeYp/XL29LOPFrsfyTf0XdZWi+O6zq71Azz4DO2y3TTbS7N7abafZvfT7NM0e5BmB2n2MM12d+j/9P0uNdilFrvUZJfa7FKjXWq1S812qd3ezkce5LzMgeub61X+2Ucv0pP0RSr/4v9fer+fuP/899/tffbRv…
EDBB2A9897DA94CFB93E44365E8EE2ED	1	mrv	JChemExcelyAgAAB+LCAAAAAAABADtvQdgHEmWJSYvbcp7f0r1StfgdKEIgGATJNiQQBDswYjN5pLsHWlHIymrKoHKZVZlXWYWQMztnbz33nvvvffee++997o7nU4n99//P1xmZAFs9s5K2smeIYCqyB8/fnwfPyIe/x7vFmV6mddNUS0/+2h3vPNR+nscJY+ni5L+/eJpNV0v8mV7lKTp4y9O5vmimGbl67ZeT/kz+nRRlfl0XeYp/XL29LOPFrsfyTf0XdZWi+O6zq71Azz4DO2y3TTbS7N7abafZvfT7NM0e5BmB2n2MM12d+j/9P0uNdilFrvUZJfa7FKjXWq1S812qd0etdvb/ciDnpc58H1zvco/++gk/TI96f33gv7Dzy/5d/7Eh/Bu7…
F0C10D85E9ED241D28D084B2D39C491F	1	mrv	JChemExceleggAAB+LCAAAAAAABADtvQdgHEmWJSYvbcp7f0r1StfgdKEIgGATJNiQQBDswYjN5pLsHWlHIymrKoHKZVZlXWYWQMztnbz33nvvvffee++997o7nU4n99//P1xmZAFs9s5K2smeIYCqyB8/fnwfPyIe/x7vFmV6mddNUS0/+2h3vPNR+nscJY+ni5L+/eJpNV0v8mV7lKTp4y9O5vmimGbl67ZeT/kz+nRRlfl0XeYp/XL29LOPFrsfyTf0XdZWi+O6zq71Azz4DO2y3TTbS7N7abafZvfT7NM0e5BmB2n2MM12d+j/9P0uNdilFrvUZJfa7FKjXWq1S812qd3ezkce5LzMgeub61X+2Ucn6Un6gv478f8rvT9e8P+/9AG82/vso…
B838AFA403CA4D1C17259366C5CDB9B3	1	mrv	JChemExcelaggAAB+LCAAAAAAABADtvQdgHEmWJSYvbcp7f0r1StfgdKEIgGATJNiQQBDswYjN5pLsHWlHIymrKoHKZVZlXWYWQMztnbz33nvvvffee++997o7nU4n99//P1xmZAFs9s5K2smeIYCqyB8/fnwfPyIe/x7vFmV6mddNUS0/+2h3vPNR+nscJY+ni5L+/eJpNV0v8mV7lKTp4y9O5vmimGbl67ZeT/kz+nRRlfl0XeYp/XL29LOPFrsfyTf0XdZWi+O6zq71Azz4DO2y3TTbS7N7abafZvfT7NM0e5BmB2n2MM12d+j/9P0uNdilFrvUZJfa7FKjXWq1S812qd3ezkce5LzMgeub61X+2Udfpif03wv7/y+930/cf/777/Y+++jT8…
B222CBB1ED3F9B556FBF22421448851F	1	mrv	JChemExcelYwgAAB+LCAAAAAAABADtvQdgHEmWJSYvbcp7f0r1StfgdKEIgGATJNiQQBDswYjN5pLsHWlHIymrKoHKZVZlXWYWQMztnbz33nvvvffee++997o7nU4n99//P1xmZAFs9s5K2smeIYCqyB8/fnwfPyIe/x7vFmV6mddNUS0/+2h3vPNR+nscJY+ni5L+/eJpNV0v8mV7lKTp4y9O5vmimGbl67ZeT/kz+nRRlfl0XeYp/XL29LOPFrsfyTf0XdZWi+O6zq71Azz4DO2y3TTbS7N7abafZvfT7NM0e5BmB2n2MM12d+j/9P0uNdilFrvUZJfa7FKjXWq1S812qd3ezkce5LzMgeub61X+2Ucn6Yv0JJV/X6Rf6k/zqf3Pf//d3mcff…
F0F8C12C89201DBDE7B63DFE31A4F4A9	1	mrv	JChemExcelnQcAAB+LCAAAAAAABADtvQdgHEmWJSYvbcp7f0r1StfgdKEIgGATJNiQQBDswYjN5pLsHWlHIymrKoHKZVZlXWYWQMztnbz33nvvvffee++997o7nU4n99//P1xmZAFs9s5K2smeIYCqyB8/fnwfPyIe/x7vFmV6mddNUS0/+2h3vPNR+nscJY+ni5L+/eJpNV0v8mV7lKTp4y9O5vmimGbl67ZeT/kz+nRRlfl0XeYp/XL29LOPFrsfyTf0XdZWi+O6zq71Azz4DO2y3TTbS7N7abafZvfT7NM0e5BmB2n2MM12d+j/9P0uNdilFrvUZJfa7FKj3QcfedDyMgd+b65X+WcffZmepC/o/6/pvxP+70v+2/7nv/lu77OP9sc7D/cf7…
67EB6C242F0B10109D51DA28EB03F67C	1	mrv	JChemExcel+gcAAB+LCAAAAAAABADtvQdgHEmWJSYvbcp7f0r1StfgdKEIgGATJNiQQBDswYjN5pLsHWlHIymrKoHKZVZlXWYWQMztnbz33nvvvffee++997o7nU4n99//P1xmZAFs9s5K2smeIYCqyB8/fnwfPyIe/x7vFmV6mddNUS0/+2h3vPNR+nscJY+ni5L+/eJpNV0v8mV7lKTp4y9O5vmimGbl67ZeT/kz+nRRlfl0XeYp/XL29LOPFrsfyTf0XdZWi+O6zq71Azz4DO2y3TTbS7N7abafZvfT7NM0e5BmB2n2MM12d+j/9P0uNdilFrvUZJfa7FKjXWq1e/CRBzEvc+D45nqVf/bRSZme6H8v6P9f8m+v+S/7t//yu73PPro/3n344…
C82CCD09E5B20F004D618620D73F8644	1	mrv	JChemExcel4AYAAB+LCAAAAAAABADtvQdgHEmWJSYvbcp7f0r1StfgdKEIgGATJNiQQBDswYjN5pLsHWlHIymrKoHKZVZlXWYWQMztnbz33nvvvffee++997o7nU4n99//P1xmZAFs9s5K2smeIYCqyB8/fnwfPyIe/x7vFmV6mddNUS0/+2h3vPNR+nscJY+ni5L+/eJpNV0v8mV7lKTp4y9O5vmimGbl67ZeT/kz+nRRlfl0XeYp/XL29LOPFrsfyTf0XdZWi+O6zq71Azz4DO2y3TTbS7N7abafZvfT7NM0e5BmB2n2MM12d+j/9P0uNdilFrvUZJfa7H76kQcpL3Pg9uZ6lX/20Ul6kr6g/074/1/yv+6/1/577/Y+++j+ePfe/fv39u4fH…
48C1C2665BA28C82838F925EBCD67A70	1	mrv	JChemExcel3QYAAB+LCAAAAAAABADtvQdgHEmWJSYvbcp7f0r1StfgdKEIgGATJNiQQBDswYjN5pLsHWlHIymrKoHKZVZlXWYWQMztnbz33nvvvffee++997o7nU4n99//P1xmZAFs9s5K2smeIYCqyB8/fnwfPyIe/x7vFmV6mddNUS0/+2h3vPNR+nscJY+ni5L+/eJpNV0v8mV7lKTp4y9O5vmimGbl67ZeT/kz+nRRlfl0XeYp/XL29LOPFrsfyTf0XdZWi+O6zq71Azz4DO2y3TTbS7N7abafZvfT7NM0e5BmB2n2MM12d+j/9P0uNdilFrvUZPf+Rx6UvMyB15vrVf7ZR1+mL9Iv0xP97wX/Z3/z3zqv6kVWnsyz+oJe295Nd9Odof/89…
3A0C63AF7E13B5654155C3F2ECF27407	1	mrv	JChemExceljwQAAB+LCAAAAAAABADtvQdgHEmWJSYvbcp7f0r1StfgdKEIgGATJNiQQBDswYjN5pLsHWlHIymrKoHKZVZlXWYWQMztnbz33nvvvffee++997o7nU4n99//P1xmZAFs9s5K2smeIYCqyB8/fnwfPyIe/x7vFmV6mddNUS0/+2h3vPNR+nscJY+ni5L+/eJpNV0v8mV7lKTp4y9O5vmimGbl67ZeT/kz+nRRlfl0XeYp/XL29LOPFrsfyTf0XdZWi+O6zq71Azz4DO2y3TTbS7N7abafZvfT7NM0e5BmB2n2MM12dz7y3sjLHDi8uV7ln330Ij1JX6RfpviJ/75Mv/TbvtvjQdx/eLC7v/Pg4MGnewc7e/fT7kf30r3xvZ37D3boy…
305EC3E96601A320FF03C18971E39D44	1	mrv	JChemExceliAkAAB+LCAAAAAAABADtvQdgHEmWJSYvbcp7f0r1StfgdKEIgGATJNiQQBDswYjN5pLsHWlHIymrKoHKZVZlXWYWQMztnbz33nvvvffee++997o7nU4n99//P1xmZAFs9s5K2smeIYCqyB8/fnwfPyIe/x7vFmV6mddNUS0/+2h3vPNR+nscJY+ni5L+/eJpNV0v8mV7lKTp4y9O5vmimGbl67ZeT/kz+nRRlfl0XeYp/XL29LOPFrsfyTf0XdZWi+O6zq71Azz4DO2y3TTbS7N7abafZvfT7NM0e5BmB2n2MM12d+j/9P0uNdilFrvUZJfa7FKjXWq1S812qd0etdsDHGq3d+8jr5e8zIH3m+tV/tlHJ+mX6Yn3H/56oT9P0tf81…
F2A823586F06142839E41B3921199EDE	1	mrv	JChemExceliAgAAB+LCAAAAAAABADtvQdgHEmWJSYvbcp7f0r1StfgdKEIgGATJNiQQBDswYjN5pLsHWlHIymrKoHKZVZlXWYWQMztnbz33nvvvffee++997o7nU4n99//P1xmZAFs9s5K2smeIYCqyB8/fnwfPyIe/x7vFmV6mddNUS0/+2h3vPNR+nscJY+ni5L+/eJpNV0v8mV7lKTp4y9O5vmimGbl67ZeT/kz+nRRlfl0XeYp/XL29LOPFrsfyTf0XdZWi+O6zq71Azz4DO2y3TTbS7N7abafZvfT7NM0e5BmB2n2MM12d+j/9P0uNdilFrvUZJfa7FKjXWq1S812qd3ezkce5LzMgeub61X+2UdfpifpC/r/iffT/Pfa/val//67vc8+2…
6E08C8BCDAF0D08B51C1C3F1256A261C	1	mrv	JChemExcelzAgAAB+LCAAAAAAABADtvQdgHEmWJSYvbcp7f0r1StfgdKEIgGATJNiQQBDswYjN5pLsHWlHIymrKoHKZVZlXWYWQMztnbz33nvvvffee++997o7nU4n99//P1xmZAFs9s5K2smeIYCqyB8/fnwfPyIe/x7vFmV6mddNUS0/+2h3vPNR+nscJY+ni5L+/eJpNV0v8mV7lKTp4y9O5vmimGbl67ZeT/kz+nRRlfl0XeYp/XL29LOPFrsfyTf0XdZWi+O6zq71Azz4DO2y3TTbS7N7abafZvfT7NM0e5BmB2n2MM12d+j/9P0uNdilFrvUZJfa7FKjXWq1S812qd0etdvb/ciDnpc58H1zvco/++gkNf+9oP9/yb+95r9e+J+V6YkP4…
B138E5305B187DDE9524FEAA5F4F8CAB	1	mrv	JChemExcel7wgAAB+LCAAAAAAABADtvQdgHEmWJSYvbcp7f0r1StfgdKEIgGATJNiQQBDswYjN5pLsHWlHIymrKoHKZVZlXWYWQMztnbz33nvvvffee++997o7nU4n99//P1xmZAFs9s5K2smeIYCqyB8/fnwfPyIe/x7vFmV6mddNUS0/+2h3vPNR+nscJY+ni5L+/eJpNV0v8mV7lKTp4y9O5vmimGbl67ZeT/kz+nRRlfl0XeYp/XL29LOPFrsfyTf0XdZWi+O6zq71Azz4DO2y3TTbS7N7abafZvfT7NM0e5BmB2n2MM12d+j/9P0uNdilFrvUZJfa7FKjXWq1S812qd0etdvb/ciDnpc58H1zvco/++gk/TI9ifz3gv6T717I3z6Ed3uff…
7CF2AC06953BAAEFAAE8BA780912228C	1	mrv	JChemExcel6QQAAB+LCAAAAAAABADtvQdgHEmWJSYvbcp7f0r1StfgdKEIgGATJNiQQBDswYjN5pLsHWlHIymrKoHKZVZlXWYWQMztnbz33nvvvffee++997o7nU4n99//P1xmZAFs9s5K2smeIYCqyB8/fnwfPyIe/x7vFmV6mddNUS0/+2h3vPNR+nscJY+ni5L+/eJpNV0v8mV7lKTp4y9O5vmimGbl67ZeT/kz+nRRlfl0XeYp/XL29LOPFrsfyTf0XdZWi+O6zq71Azz4DO2y3TTbS7N7abafZvfT7NM0e5BmB2n2MM12d+j/ux95b+VlDjzeXK/yzz46SeW/L+n/L8z//dbv9j77aHt3/OnOg/v7+7uf7h88vLf36cN0e2e89+Dewaf3d…
DB4F3A9635339133F169D509BDDDCAF5	1	mrv	JChemExcelsAcAAB+LCAAAAAAABADtvQdgHEmWJSYvbcp7f0r1StfgdKEIgGATJNiQQBDswYjN5pLsHWlHIymrKoHKZVZlXWYWQMztnbz33nvvvffee++997o7nU4n99//P1xmZAFs9s5K2smeIYCqyB8/fnwfPyIe/x7vFmV6mddNUS0/+2h3vPNR+nscJY+ni5L+/eJpNV0v8mV7lKTp4y9O5vmimGbl67ZeT/kz+nRRlfl0XeYp/XL29LOPFrsfyTf0XdZWi+O6zq71Azz4DO2y3TTbS7N7abafZvfT7NM0e5BmB2n2MM12d+j/9P0uNdilFrvUZJfa7FKjXWq1e/CRBzEvc+D45nqVf/bRSSr/vbD//9L+flLKl/7L7/Zo1Dvj+/f27u/s7…
23B6CB71C6742E572871383D10D8C2EE	1	mrv	JChemExcel0wgAAB+LCAAAAAAABADtvQdgHEmWJSYvbcp7f0r1StfgdKEIgGATJNiQQBDswYjN5pLsHWlHIymrKoHKZVZlXWYWQMztnbz33nvvvffee++997o7nU4n99//P1xmZAFs9s5K2smeIYCqyB8/fnwfPyIe/x7vFmV6mddNUS0/+2h3vPNR+nscJY+ni5L+/eJpNV0v8mV7lKTp4y9O5vmimGbl67ZeT/kz+nRRlfl0XeYp/XL29LOPFrsfyTf0XdZWi+O6zq71Azz4DO2y3TTbS7N7abafZvfT7NM0e5BmB2n2MM12d+j/9P0uNdilFrvUZJfa7FKjXWq1S812qd0etdvb/ciDnpc58H1zvco/++gkPUlf0H8n9r8X/P8v+fdn7vPSB…
234BC62F6BA1418C4C96DA87873993D0	1	mrv	JChemExceleAgAAB+LCAAAAAAABADtvQdgHEmWJSYvbcp7f0r1StfgdKEIgGATJNiQQBDswYjN5pLsHWlHIymrKoHKZVZlXWYWQMztnbz33nvvvffee++997o7nU4n99//P1xmZAFs9s5K2smeIYCqyB8/fnwfPyIe/x7vFmV6mddNUS0/+2h3vPNR+nscJY+ni5L+/eJpNV0v8mV7lKTp4y9O5vmimGbl67ZeT/kz+nRRlfl0XeYp/XL29LOPFrsfyTf0XdZWi+O6zq71Azz4DO2y3TTbS7N7abafZvfT7NM0e5BmB2n2MM12d+j/9P0uNdilFrvUZJfa7FKjXWq1S812qd3ezkce5LzMgeub61X+2Ucn6Un6gv47Cf8r7a8v+P9f+gDe7X320…
F94BA2A150C29879DF1285B0BFB27ACE	1	mrv	JChemExceldQgAAB+LCAAAAAAABADtvQdgHEmWJSYvbcp7f0r1StfgdKEIgGATJNiQQBDswYjN5pLsHWlHIymrKoHKZVZlXWYWQMztnbz33nvvvffee++997o7nU4n99//P1xmZAFs9s5K2smeIYCqyB8/fnwfPyIe/x7vFmV6mddNUS0/+2h3vPNR+nscJY+ni5L+/eJpNV0v8mV7lKTp4y9O5vmimGbl67ZeT/kz+nRRlfl0XeYp/XL29LOPFrsfyTf0XdZWi+O6zq71Azz4DO2y3TTbS7N7abafZvfT7NM0e5BmB2n2MM12d+j/9P0uNdilFrvUZJfa7FKjXWq1S812qd3ezkce5LzMgeub61X+2Uev05P0hf7/JP2S/z3pf+a//27vs4/uj…
7DD83035F0093308FF7DCF1AD1FC2FA5	1	mrv	JChemExcelDAkAAB+LCAAAAAAABADtvQdgHEmWJSYvbcp7f0r1StfgdKEIgGATJNiQQBDswYjN5pLsHWlHIymrKoHKZVZlXWYWQMztnbz33nvvvffee++997o7nU4n99//P1xmZAFs9s5K2smeIYCqyB8/fnwfPyIe/x7vFmV6mddNUS0/+2h3vPNR+nscJY+ni5L+/eJpNV0v8mV7lKTp4y9O5vmimGbl67ZeT/kz+nRRlfl0XeYp/XL29LOPFrsfyTf0XdZWi+O6zq71Azz4DO2y3TTbS7N7abafZvfT7NM0e5BmB2n2MM12d+j/9P0uNdilFrvUZJfa7FKjXWq1S812qd0etdvb/ciDnpc58H1zvco/++ikTE/0vy/p/y/sXyf61wvzmQ/i3…
9C4A6CFC1CCDF753F280CEA4380585A2	1	mrv	JChemExcel6AcAAB+LCAAAAAAABADtvQdgHEmWJSYvbcp7f0r1StfgdKEIgGATJNiQQBDswYjN5pLsHWlHIymrKoHKZVZlXWYWQMztnbz33nvvvffee++997o7nU4n99//P1xmZAFs9s5K2smeIYCqyB8/fnwfPyIe/x7vFmV6mddNUS0/+2h3vPNR+nscJY+ni5L+/eJpNV0v8mV7lKTp4y9O5vmimGbl67ZeT/kz+nRRlfl0XeYp/XL29LOPFrsfyTf0XdZWi+O6zq71Azz4DO2y3TTbS7N7abafZvfT7NM0e5BmB2n2MM12d+j/9P0uNdilFrvUZJfa7FKjXWq1e/CRBzEvc+D45nqVf/bRl+kJ//dCf8p/5lP+z3/33d5nH23vjfd29/cP9…
EFD1A5168F4C4E43B6DB5C8461C356B9	1	mrv	JChemExcelrgYAAB+LCAAAAAAABADtvQdgHEmWJSYvbcp7f0r1StfgdKEIgGATJNiQQBDswYjN5pLsHWlHIymrKoHKZVZlXWYWQMztnbz33nvvvffee++997o7nU4n99//P1xmZAFs9s5K2smeIYCqyB8/fnwfPyIe/x7vFmV6mddNUS0/+2h3vPNR+nscJY+ni5L+/eJpNV0v8mV7lKTp4y9O5vmimGbl67ZeT/kz+nRRlfl0XeYp/XL29LOPFrsfyTf0XdZWi+O6zq71Azz4DO2y3TTbS7N7abafZvfT7NM0e5BmB2n2MM12d+j/9P0uNdilFrvUZPf+Rx6UvMyB15vrVf7ZRyfpi1T+f5J+yf96//lvnVf1IitP5ll9Qa/tpLvpztB//mvv9…
54157FD173A44091F0E615FBE238EC5D	1	mrv	JChemExceldggAAB+LCAAAAAAABADtvQdgHEmWJSYvbcp7f0r1StfgdKEIgGATJNiQQBDswYjN5pLsHWlHIymrKoHKZVZlXWYWQMztnbz33nvvvffee++997o7nU4n99//P1xmZAFs9s5K2smeIYCqyB8/fnwfPyIe/x7vFmV6mddNUS0/+2h3vPNR+nscJY+ni5L+/eJpNV0v8mV7lKTp4y9O5vmimGbl67ZeT/kz+nRRlfl0XeYp/XL29LOPFrsfyTf0XdZWi+O6zq71Azz4DO2y3TTbS7N7abafZvfT7NM0e5BmB2n2MM12d+j/9P0uNdilFrvUZJfa7FKjXWq1S812qd3ezkce5LzMgeub61X+2Ucn6Un6gv476f33jP99wf//0n//3d5nH…
B12359AEDE63E6ADCB3AD9054DEBF835	1	mrv	JChemExceleQYAAB+LCAAAAAAABADtvQdgHEmWJSYvbcp7f0r1StfgdKEIgGATJNiQQBDswYjN5pLsHWlHIymrKoHKZVZlXWYWQMztnbz33nvvvffee++997o7nU4n99//P1xmZAFs9s5K2smeIYCqyB8/fnwfPyIe/x7vFmV6mddNUS0/+2h3vPNR+nscJY+ni5L+/eJpNV0v8mV7lKTp4y9O5vmimGbl67ZeT/kz+nRRlfl0XeYp/XL29LOPFrsfyTf0XdZWi+O6zq71Azz4DO2y3TTbS7N7abafZvfT7NM0e5BmB2n2MM12d+j/9P0uNdilFrvUZPf+Rx6UvMyB15vrVf7ZR1+mJ+kL/j/+fc3/2v/8t97tffbRg/HBzt7Bw52De3t7O/f37…
BA521DEC6CA9E6A7FA22030ACB600D42	1	mrv	JChemExceldgUAAB+LCAAAAAAABADtvQdgHEmWJSYvbcp7f0r1StfgdKEIgGATJNiQQBDswYjN5pLsHWlHIymrKoHKZVZlXWYWQMztnbz33nvvvffee++997o7nU4n99//P1xmZAFs9s5K2smeIYCqyB8/fnwfPyIe/x7vFmV6mddNUS0/+2h3vPNR+nscJY+ni5L+/eJpNV0v8mV7lKTp4y9O5vmimGbl67ZeT/kz+nRRlfl0XeYp/XL29LOPFrsfyTf0XdZWi+O6zq71Azz4DO2y3TTbS7N7abafZvfT7NM0e5BmB2n2MM12d+j/9P3u3kfem3mZA5c316v8s4++TE9S/P+F/h//fpl+6bc/r+pFVp7Ms/qCXthJu//tptu76Y7/xru9zz7aG…
B26AB03C85681985959B9203FF2DE928	1	mrv	JChemExcelPAcAAB+LCAAAAAAABADtvQdgHEmWJSYvbcp7f0r1StfgdKEIgGATJNiQQBDswYjN5pLsHWlHIymrKoHKZVZlXWYWQMztnbz33nvvvffee++997o7nU4n99//P1xmZAFs9s5K2smeIYCqyB8/fnwfPyIe/x7vFmV6mddNUS0/+2h3vPNR+nscJY+ni5L+/eJpNV0v8mV7lKTp4y9O5vmimGbl67ZeT/kz+nRRlfl0XeYp/XL29LOPFrsfyTf0XdZWi+O6zq71Azz4DO2y3TTbS7N7abafZvfT7NM0e5BmB2n2MM12d+j/9P0uNdilFrvUZJfa7H76kQcpL3Pg9uZ6lX/20Ukq/73Qn+7vL/GZ/967vc8+2t4ZP9zZ3dm9R8+n9x9++…
1AD537ADB35D37E6831CAC573F16E0D3	1	mrv	JChemExcelfQkAAB+LCAAAAAAABADtvQdgHEmWJSYvbcp7f0r1StfgdKEIgGATJNiQQBDswYjN5pLsHWlHIymrKoHKZVZlXWYWQMztnbz33nvvvffee++997o7nU4n99//P1xmZAFs9s5K2smeIYCqyB8/fnwfPyIe/x7vFmV6mddNUS0/+2h3vPNR+nscJY+ni5L+/eJpNV0v8mV7lKTp4y9O5vmimGbl67ZeT/kz+nRRlfl0XeYp/XL29LOPFrsfyTf0XdZWi+O6zq71Azz4DO2y3TTbS7N7abafZvfT7NM0e5BmB2n2MM12d+j/9P0uNdilFrvUZJfa7FKjXWq1S812qd0etdsDHGq3d+8jr5e8zIH3m+tV/tlHX6Yn0f/c51+6v3wo7/Y++…
247A489676335C23C455E866E15E40DE	1	mrv	JChemExcelqAkAAB+LCAAAAAAABADtvQdgHEmWJSYvbcp7f0r1StfgdKEIgGATJNiQQBDswYjN5pLsHWlHIymrKoHKZVZlXWYWQMztnbz33nvvvffee++997o7nU4n99//P1xmZAFs9s5K2smeIYCqyB8/fnwfPyIe/x7vFmV6mddNUS0/+2h3vPNR+nscJY+ni5L+/eJpNV0v8mV7lKTp4y9O5vmimGbl67ZeT/kz+nRRlfl0XeYp/XL29LOPFrsfyTf0XdZWi+O6zq71Azz4DO2y3TTbS7N7abafZvfT7NM0e5BmB2n2MM12d+j/9P0uNdilFrvUZJfa7FKjXWq1S812qd0etdsDHGq3d+8jr5e8zIH3m+tV/tlHJ6n/3wv7/y+93/HNl/jXh…
7739682F8A116883C01328447602B295	1	mrv	JChemExcelMAkAAB+LCAAAAAAABADtvQdgHEmWJSYvbcp7f0r1StfgdKEIgGATJNiQQBDswYjN5pLsHWlHIymrKoHKZVZlXWYWQMztnbz33nvvvffee++997o7nU4n99//P1xmZAFs9s5K2smeIYCqyB8/fnwfPyIe/x7vFmV6mddNUS0/+2h3vPNR+nscJY+ni5L+/eJpNV0v8mV7lKTp4y9O5vmimGbl67ZeT/kz+nRRlfl0XeYp/XL29LOPFrsfyTf0XdZWi+O6zq71Azz4DO2y3TTbS7N7abafZvfT7NM0e5BmB2n2MM12d+j/9P0uNdilFrvUZJfa7FKjXWq1S812qd0etdsDnL2PvB7yMgfOb65X+WcffZmepPi//Cu/uf++tJ/Qbz6Md…
FA01BFA11F78D9FA24D44789BDD815F8	1	mrv	JChemExcelCwkAAB+LCAAAAAAABADtvQdgHEmWJSYvbcp7f0r1StfgdKEIgGATJNiQQBDswYjN5pLsHWlHIymrKoHKZVZlXWYWQMztnbz33nvvvffee++997o7nU4n99//P1xmZAFs9s5K2smeIYCqyB8/fnwfPyIe/x7vFmV6mddNUS0/+2h3vPNR+nscJY+ni5L+/eJpNV0v8mV7lKTp4y9O5vmimGbl67ZeT/kz+nRRlfl0XeYp/XL29LOPFrsfyTf0XdZWi+O6zq71Azz4DO2y3TTbS7N7abafZvfT7NM0e5BmB2n2MM12d+j/9P0uNdilFrvUZJfa7FKjXWq1S812qd0etdvb/ciDnpc58H1zvco/++gkNf99Sf9/Yf860b9emM98CO/2P…
D89E475FE74D4D6D21A6A79782A6561A	1	mrv	JChemExcelogUAAB+LCAAAAAAABADtvQdgHEmWJSYvbcp7f0r1StfgdKEIgGATJNiQQBDswYjN5pLsHWlHIymrKoHKZVZlXWYWQMztnbz33nvvvffee++997o7nU4n99//P1xmZAFs9s5K2smeIYCqyB8/fnwfPyIe/x7vFmV6mddNUS0/+2h3vPNR+nscJY+ni5L+/eJpNV0v8mV7lKTp4y9O5vmimGbl67ZeT/kz+nRRlfl0XeYp/XL29LOPFrsfyTf0XdZWi+O6zq71Azz4DO2y3TTbS7N7abafZvfT7NM0e5BmB2n2MM12d+j/9P0uNdi995H3dl7mwOfN9Sr/7KOT9MtU/v+C/jvh/+PvF/4b7/Y++2hvfO/hvf2H9/Z2du4/3Dm49+DTt…
F9363966DDAC9E9C7B7A8094D53FD8CC	1	mrv	JChemExcelmwUAAB+LCAAAAAAABADtvQdgHEmWJSYvbcp7f0r1StfgdKEIgGATJNiQQBDswYjN5pLsHWlHIymrKoHKZVZlXWYWQMztnbz33nvvvffee++997o7nU4n99//P1xmZAFs9s5K2smeIYCqyB8/fnwfPyIe/x7vFmV6mddNUS0/+2h3vPNR+nscJY+ni5L+/eJpNV0v8mV7lKTp4y9O5vmimGbl67ZeT/kz+nRRlfl0XeYp/XL29LOPFrsfyTf0XdZWi+O6zq71Azz4DO2y3TTbS7N7abafZvfT7NM0e5BmB2n2MM12d+j/9P0uNdi995H3dl7mwOfN9Sr/7KOT9CT9Mn1B/76wP/kz/413e599tDe+9/De/sN7ezs79x/uHNx78Gna/…
BD576C8CDA912BCE0A74D464F7CA0F8E	1	mrv	JChemExcelRAgAAB+LCAAAAAAABADtvQdgHEmWJSYvbcp7f0r1StfgdKEIgGATJNiQQBDswYjN5pLsHWlHIymrKoHKZVZlXWYWQMztnbz33nvvvffee++997o7nU4n99//P1xmZAFs9s5K2smeIYCqyB8/fnwfPyIe/x7vFmV6mddNUS0/+2h3vPNR+nscJY+ni5L+/eJpNV0v8mV7lKTp4y9O5vmimGbl67ZeT/kz+nRRlfl0XeYp/XL29LOPFrsfyTf0XdZWi+O6zq71Azz4DO2y3TTbS7N7abafZvfT7NM0e5BmB2n2MM12d+j/9P0uNdilFrvUZJfa7FKjXWq1S812qd3ezkce5LzMgeub61X+2Ucn6Un6Jf13EvnvS/ev//67vc8+2t4b7…
D98D6D9DA83B833FFA8EAF75C940546F	1	mrv	JChemExcelewYAAB+LCAAAAAAABADtvQdgHEmWJSYvbcp7f0r1StfgdKEIgGATJNiQQBDswYjN5pLsHWlHIymrKoHKZVZlXWYWQMztnbz33nvvvffee++997o7nU4n99//P1xmZAFs9s5K2smeIYCqyB8/fnwfPyIe/x7vFmV6mddNUS0/+2h3vPNR+nscJY+ni5L+/eJpNV0v8mV7lKTp4y9O5vmimGbl67ZeT/kz+nRRlfl0XeYp/XL29LOPFrsfyTf0XdZWi+O6zq71Azz4DO2y3TTbS7N7abafZvfT7NM0e5BmB2n2MM12d+j/9P0uNdilFrvUZPf+Rx6UvMyB15vrVf7ZR8/Sk+C/L9MX/JP/9d96t/fZR/vjnZ3dnXsP7n16f/9gf3fnf…
A3013078D76C68D4D56F7BFF3A1334E3	1	mrv	JChemExcelNAkAAB+LCAAAAAAABADtvQdgHEmWJSYvbcp7f0r1StfgdKEIgGATJNiQQBDswYjN5pLsHWlHIymrKoHKZVZlXWYWQMztnbz33nvvvffee++997o7nU4n99//P1xmZAFs9s5K2smeIYCqyB8/fnwfPyIe/x7vFmV6mddNUS0/+2h3vPNR+nscJY+ni5L+/eJpNV0v8mV7lKTp4y9O5vmimGbl67ZeT/kz+nRRlfl0XeYp/XL29LOPFrsfyTf0XdZWi+O6zq71Azz4DO2y3TTbS7N7abafZvfT7NM0e5BmB2n2MM12d+j/9P0uNdilFrvUZJfa7FKjXWq1S812qd0etdsDnL2PvB7yMgfOb65X+WcffZme0H8v6P/ym/vvS/7/C/e7D…
72877E92B1CF86C771AF6531E2AE6D52	1	mrv	JChemExcel9gcAAB+LCAAAAAAABADtvQdgHEmWJSYvbcp7f0r1StfgdKEIgGATJNiQQBDswYjN5pLsHWlHIymrKoHKZVZlXWYWQMztnbz33nvvvffee++997o7nU4n99//P1xmZAFs9s5K2smeIYCqyB8/fnwfPyIe/x7vFmV6mddNUS0/+2h3vPNR+nscJY+ni5L+/eJpNV0v8mV7lKTp4y9O5vmimGbl67ZeT/kz+nRRlfl0XeYp/XL29LOPFrsfyTf0XdZWi+O6zq71Azz4DO2y3TTbS7N7abafZvfT7NM0e5BmB2n2MM12d+j/9P0uNdilFrvUZJfa7FKjXWq1S812H37kQc3LHHi+uV7ln330ZXqS4v/mvy+Dv/QT/+13exj6vXv3Pn3wc…
6BA1BC29087777DA7C54C1AB59B050B3	1	mrv	JChemExceloQkAAB+LCAAAAAAABADtvQdgHEmWJSYvbcp7f0r1StfgdKEIgGATJNiQQBDswYjN5pLsHWlHIymrKoHKZVZlXWYWQMztnbz33nvvvffee++997o7nU4n99//P1xmZAFs9s5K2smeIYCqyB8/fnwfPyIe/x7vFmV6mddNUS0/+2h3vPNR+nscJY+ni5L+/eJpNV0v8mV7lKTp4y9O5vmimGbl67ZeT/kz+nRRlfl0XeYp/XL29LOPFrsfyTf0XdZWi+O6zq71Azz4DO2y3TTbS7N7abafZvfT7NM0e5BmB2n2MM12d+j/9P0uNdilFrvUZJfa7FKjXWq1S812qd0etdsDnL2PvB7yMgfOb65X+WcfnaQv0pP0S/r/Sfqa/+/+dv+9o…
DAAB76A79A1243585453C6AFBBD90732	1	mrv	JChemExcelxQgAAB+LCAAAAAAABADtvQdgHEmWJSYvbcp7f0r1StfgdKEIgGATJNiQQBDswYjN5pLsHWlHIymrKoHKZVZlXWYWQMztnbz33nvvvffee++997o7nU4n99//P1xmZAFs9s5K2smeIYCqyB8/fnwfPyIe/x7vFmV6mddNUS0/+2h3vPNR+nscJY+ni5L+/eJpNV0v8mV7lKTp4y9O5vmimGbl67ZeT/kz+nRRlfl0XeYp/XL29LOPFrsfyTf0XdZWi+O6zq71Azz4DO2y3TTbS7N7abafZvfT7NM0e5BmB2n2MM12d+j/9P0uNdilFrvUZJfa7FKjXWq1S812qd3ezkce5LzMgeub61X+2Udfpi/SL9MT/e9L/v8L+veF/Qz/vfbfP…
79F7750361BE92A6681AE12D95205275	1	mrv	JChemExcelpQgAAB+LCAAAAAAABADtvQdgHEmWJSYvbcp7f0r1StfgdKEIgGATJNiQQBDswYjN5pLsHWlHIymrKoHKZVZlXWYWQMztnbz33nvvvffee++997o7nU4n99//P1xmZAFs9s5K2smeIYCqyB8/fnwfPyIe/x7vFmV6mddNUS0/+2h3vPNR+nscJY+ni5L+/eJpNV0v8mV7lKTp4y9O5vmimGbl67ZeT/kz+nRRlfl0XeYp/XL29LOPFrsfyTf0XdZWi+O6zq71Azz4DO2y3TTbS7N7abafZvfT7NM0e5BmB2n2MM12d+j/9P0uNdilFrvUZJfa7FKjXWq1S812qd3ezkce5LzMgeub61X+2Udfpif8n/npfvc/OfHff7f32UcH44O9B…
76823143B28AE85F5DC68F40F5BE9175	1	mrv	JChemExcelXQoAAB+LCAAAAAAABADtvQdgHEmWJSYvbcp7f0r1StfgdKEIgGATJNiQQBDswYjN5pLsHWlHIymrKoHKZVZlXWYWQMztnbz33nvvvffee++997o7nU4n99//P1xmZAFs9s5K2smeIYCqyB8/fnwfPyIe/x7vFmV6mddNUS0/+2h3vPNR+nscJY+ni5L+/eJpNV0v8mV7lKTp4y9O5vmimGbl67ZeT/kz+nRRlfl0XeYp/XL29LOPFrsfyTf0XdZWi+O6zq71Azz4DO2y3TTbS7N7abafZvfT7NM0e5BmB2n2MM12d+j/9P0uNdilFrvUZJfa7FKjXWq1S812qd0etdsDHGq3R+32qN3e/Y+83vIyB/5vrlf5Zx+dpP5/L+z/v/R+D…
C8054A0FEDB559EEAED42F50A99F0C55	1	mrv	JChemExceldwgAAB+LCAAAAAAABADtvQdgHEmWJSYvbcp7f0r1StfgdKEIgGATJNiQQBDswYjN5pLsHWlHIymrKoHKZVZlXWYWQMztnbz33nvvvffee++997o7nU4n99//P1xmZAFs9s5K2smeIYCqyB8/fnwfPyIe/x7vFmV6mddNUS0/+2h3vPNR+nscJY+ni5L+/eJpNV0v8mV7lKTp4y9O5vmimGbl67ZeT/kz+nRRlfl0XeYp/XL29LOPFrsfyTf0XdZWi+O6zq71Azz4DO2y3TTbS7N7abafZvfT7NM0e5BmB2n2MM12d+j/9P0uNdilFrvUZJfa7FKjXWq1S812qd3ezkce5LzMgeub61X+2Ucn6Un6gv476f9X8o8X/P8vfQDv9j77a…
5FF1D8FCCFB4554D38AA8B1A96800A0F	1	mrv	JChemExceldwgAAB+LCAAAAAAABADtvQdgHEmWJSYvbcp7f0r1StfgdKEIgGATJNiQQBDswYjN5pLsHWlHIymrKoHKZVZlXWYWQMztnbz33nvvvffee++997o7nU4n99//P1xmZAFs9s5K2smeIYCqyB8/fnwfPyIe/x7vFmV6mddNUS0/+2h3vPNR+nscJY+ni5L+/eJpNV0v8mV7lKTp4y9O5vmimGbl67ZeT/kz+nRRlfl0XeYp/XL29LOPFrsfyTf0XdZWi+O6zq71Azz4DO2y3TTbS7N7abafZvfT7NM0e5BmB2n2MM12d+j/9P0uNdilFrvUZJfa7FKjXWq1S812qd3ezkce5LzMgeub61X+2Ucn6Un6gv47Cf57Zn97wf//0n//3d5nH…
5941F44A10CAE3CC530806B0EEAD81A7	1	mrv	JChemExcel7QQAAB+LCAAAAAAABADtvQdgHEmWJSYvbcp7f0r1StfgdKEIgGATJNiQQBDswYjN5pLsHWlHIymrKoHKZVZlXWYWQMztnbz33nvvvffee++997o7nU4n99//P1xmZAFs9s5K2smeIYCqyB8/fnwfPyIe/x7vFmV6mddNUS0/+2h3vPNR+nscJY+ni5L+/eJpNV0v8mV7lKTp4y9O5vmimGbl67ZeT/kz+nRRlfl0XeYp/XL29LOPFrsfyTf0XdZWi+O6zq71Azz4DO2y3TTbS7N7abafZvfT7NM0e5BmB2n2MM12d+j/ux95b+VlDjzeXK/yzz46SU/SF/TfSfqa/+X//Nbv9j77aH98cG9n/2D/wf39hwf3du8/SO+N7+093Hl4/…
150A6D9C5119ED88FDC06F8F283F206F	1	mrv	JChemExcelZggAAB+LCAAAAAAABADtvQdgHEmWJSYvbcp7f0r1StfgdKEIgGATJNiQQBDswYjN5pLsHWlHIymrKoHKZVZlXWYWQMztnbz33nvvvffee++997o7nU4n99//P1xmZAFs9s5K2smeIYCqyB8/fnwfPyIe/x7vFmV6mddNUS0/+2h3vPNR+nscJY+ni5L+/eJpNV0v8mV7lKTp4y9O5vmimGbl67ZeT/kz+nRRlfl0XeYp/XL29LOPFrsfyTf0XdZWi+O6zq71Azz4DO2y3TTbS7N7abafZvfT7NM0e5BmB2n2MM12d+j/9P0uNdilFrvUZJfa7FKjXWq1S812qd3ezkce5LzMgeub61X+2Udfpif63wv7W+Q///13e599tDc+eHDv0…
E0C1E8981576EFDD9FE15E9FA7BA840D	1	mrv	JChemExcelNAYAAB+LCAAAAAAABADtvQdgHEmWJSYvbcp7f0r1StfgdKEIgGATJNiQQBDswYjN5pLsHWlHIymrKoHKZVZlXWYWQMztnbz33nvvvffee++997o7nU4n99//P1xmZAFs9s5K2smeIYCqyB8/fnwfPyIe/x7vFmV6mddNUS0/+2h3vPNR+nscJY+ni5L+/eJpNV0v8mV7lKTp4y9O5vmimGbl67ZeT/kz+nRRlfl0XeYp/XL29LOPFrsfyTf0XdZWi+O6zq71Azz4DO2y3TTbS7N7abafZvfT7NM0e5BmB2n2MM12d+j/9P0uNdilFrv7H3kQ8jIHTm+uV/lnHz1LT4L/Xrh//Xfe7X320f54Z2d3596De5/e3z/Y393ZT3uf3E/vj…
9335AFEB167705A754987724347508F5	1	mrv	JChemExcelNQQAAB+LCAAAAAAABADtvQdgHEmWJSYvbcp7f0r1StfgdKEIgGATJNiQQBDswYjN5pLsHWlHIymrKoHKZVZlXWYWQMztnbz33nvvvffee++997o7nU4n99//P1xmZAFs9s5K2smeIYCqyB8/fnwfPyIe/x7vFmV6mddNUS0/+2h3vPNR+nscJY+ni5L+/eJpNV0v8mV7lKTp4y9O5vmimGbl67ZeT/kz+nRRlfl0XeYp/XL29LOPFrsfyTf0XdZWi+O6zq71Azz4DO2y3TTbS7N7abafZvfT7NM0e5BmB2n28COvdV7m6P/N9Sr/7KOT9CT9Mn1B/77gf1/7Ld/tffbR9s5478G9g0/v7+zf2/n0/t69e/tp/7PddHt3/OnOg/v7+…
AA732BA0D276843B2E7E9FD8CCCACBAC	1	mrv	JChemExcelIAcAAB+LCAAAAAAABADtvQdgHEmWJSYvbcp7f0r1StfgdKEIgGATJNiQQBDswYjN5pLsHWlHIymrKoHKZVZlXWYWQMztnbz33nvvvffee++997o7nU4n99//P1xmZAFs9s5K2smeIYCqyB8/fnwfPyIe/x7vFmV6mddNUS0/+2h3vPNR+nscJY+ni5L+/eJpNV0v8mV7lKTp4y9O5vmimGbl67ZeT/kz+nRRlfl0XeYp/XL29LOPFrsfyTf0XdZWi+O6zq71Azz4DO2y3TTbS7N7abafZvfT7NM0e5BmB2n2MM12d+j/9P0uNdilFrvUZJfa7H76kQcpL3Pg9uZ6lX/20Un6Ij3x/nuh/37Jv73w33u399lH2zvjB/v3Hnz66ac7n…
397368D12C3D1E9BC007C26A718AC76E	1	mrv	JChemExcelAQoAAB+LCAAAAAAABADtvQdgHEmWJSYvbcp7f0r1StfgdKEIgGATJNiQQBDswYjN5pLsHWlHIymrKoHKZVZlXWYWQMztnbz33nvvvffee++997o7nU4n99//P1xmZAFs9s5K2smeIYCqyB8/fnwfPyIe/x7vFmV6mddNUS0/+2h3vPNR+nscJY+ni5L+/eJpNV0v8mV7lKTp4y9O5vmimGbl67ZeT/kz+nRRlfl0XeYp/XL29LOPFrsfyTf0XdZWi+O6zq71Azz4DO2y3TTbS7N7abafZvfT7NM0e5BmB2n2MM12d+j/9P0uNdilFrvUZJfa7FKjXWq1S812qd0etdsDHGq3R+329j/yesrLHLi/uV7ln330ZXqi/72w///S+918q…
C1FB250061B1CDEC3ACFC7156D7B11B6	1	mrv	JChemExceldgUAAB+LCAAAAAAABADtvQdgHEmWJSYvbcp7f0r1StfgdKEIgGATJNiQQBDswYjN5pLsHWlHIymrKoHKZVZlXWYWQMztnbz33nvvvffee++997o7nU4n99//P1xmZAFs9s5K2smeIYCqyB8/fnwfPyIe/x7vFmV6mddNUS0/+2h3vPNR+nscJY+ni5L+/eJpNV0v8mV7lKTp4y9O5vmimGbl67ZeT/kz+nRRlfl0XeYp/XL29LOPFrsfyTf0XdZWi+O6zq71Azz4DO2y3TTbS7N7abafZvfT7NM0e5BmB2n2MM12d+j/9P3u3kfem3mZA5c316v8s4++TE9S/P+F/f8L+vtLv/15VS+y8mSe1Rf0wk7a/W833d5Nd/w33u199tHe+…
984D5FC0E88BD779C345BAFC43F7202A	1	mrv	JChemExcel2wgAAB+LCAAAAAAABADtvQdgHEmWJSYvbcp7f0r1StfgdKEIgGATJNiQQBDswYjN5pLsHWlHIymrKoHKZVZlXWYWQMztnbz33nvvvffee++997o7nU4n99//P1xmZAFs9s5K2smeIYCqyB8/fnwfPyIe/x7vFmV6mddNUS0/+2h3vPNR+nscJY+ni5L+/eJpNV0v8mV7lKTp4y9O5vmimGbl67ZeT/kz+nRRlfl0XeYp/XL29LOPFrsfyTf0XdZWi+O6zq71Azz4DO2y3TTbS7N7abafZvfT7NM0e5BmB2n2MM12d+j/9P0uNdilFrvUZJfa7FKjXWq1S812qd0etdvb/ciDnpc58H1zvco/++gkPUlf0H8n6esUv5+kX/JfX+pf5…
B26CFE5C42C34A079BF1FA596EE2EEB8	1	mrv	JChemExcelmwgAAB+LCAAAAAAABADtvQdgHEmWJSYvbcp7f0r1StfgdKEIgGATJNiQQBDswYjN5pLsHWlHIymrKoHKZVZlXWYWQMztnbz33nvvvffee++997o7nU4n99//P1xmZAFs9s5K2smeIYCqyB8/fnwfPyIe/x7vFmV6mddNUS0/+2h3vPNR+nscJY+ni5L+/eJpNV0v8mV7lKTp4y9O5vmimGbl67ZeT/kz+nRRlfl0XeYp/XL29LOPFrsfyTf0XdZWi+O6zq71Azz4DO2y3TTbS7N7abafZvfT7NM0e5BmB2n2MM12d+j/9P0uNdilFrvUZJfa7FKjXWq1S812qd3ezkce5LzMgeub61X+2Ucnqf/fC/v/L/Wn/Hfiv/9u77OP9sYPd…
B9EA9D7F764F52959C50651158901D21	1	mrv	JChemExcelXwYAAB+LCAAAAAAABADtvQdgHEmWJSYvbcp7f0r1StfgdKEIgGATJNiQQBDswYjN5pLsHWlHIymrKoHKZVZlXWYWQMztnbz33nvvvffee++997o7nU4n99//P1xmZAFs9s5K2smeIYCqyB8/fnwfPyIe/x7vFmV6mddNUS0/+2h3vPNR+nscJY+ni5L+/eJpNV0v8mV7lKTp4y9O5vmimGbl67ZeT/kz+nRRlfl0XeYp/XL29LOPFrsfyTf0XdZWi+O6zq71Azz4DO2y3TTbS7N7abafZvfT7NM0e5BmB2n2MM12d+j/9P0uNdilFrv7H3kQ8jIHTm+uV/lnH52kJ+mXKf49SV/oT/3Lf+fd3mcfbe+NPz14eO/h3sH+p/fw3/209…
E6014F867386D59EECC730E1EF1F3D31	1	mrv	JChemExcelRAYAAB+LCAAAAAAABADtvQdgHEmWJSYvbcp7f0r1StfgdKEIgGATJNiQQBDswYjN5pLsHWlHIymrKoHKZVZlXWYWQMztnbz33nvvvffee++997o7nU4n99//P1xmZAFs9s5K2smeIYCqyB8/fnwfPyIe/x7vFmV6mddNUS0/+2h3vPNR+nscJY+ni5L+/eJpNV0v8mV7lKTp4y9O5vmimGbl67ZeT/kz+nRRlfl0XeYp/XL29LOPFrsfyTf0XdZWi+O6zq71Azz4DO2y3TTbS7N7abafZvfT7NM0e5BmB2n2MM12d+j/9P0uNdilFrv7H3kQ8jIHTm+uV/lnH52k8t8L71/9z3/n3d5nH23vju/du/fpg4e7e7sHewc79w720/5n6…
CBCBCEAC9A5B02751A8E4AB00D28D7FA	1	mrv	JChemExcelfAoAAB+LCAAAAAAABADtvQdgHEmWJSYvbcp7f0r1StfgdKEIgGATJNiQQBDswYjN5pLsHWlHIymrKoHKZVZlXWYWQMztnbz33nvvvffee++997o7nU4n99//P1xmZAFs9s5K2smeIYCqyB8/fnwfPyIe/x7vFmV6mddNUS0/+2h3vPNR+nscJY+ni5L+/eJpNV0v8mV7lKTp4y9O5vmimGbl67ZeT/kz+nRRlfl0XeYp/XL29LOPFrsfyTf0XdZWi+O6zq71Azz4DO2y3TTbS7N7abafZvfT7NM0e5BmB2n2MM12d+j/9P0uNdilFrvUZJfa7FKjXWq1S812qd0etdsDHGq3R+32qN0etdv79COvx7zMMYY316v8s49O0i9T+b/57…
265BC5CE271DB2FE0699F7FC1779CA98	1	mrv	JChemExcelLwgAAB+LCAAAAAAABADtvQdgHEmWJSYvbcp7f0r1StfgdKEIgGATJNiQQBDswYjN5pLsHWlHIymrKoHKZVZlXWYWQMztnbz33nvvvffee++997o7nU4n99//P1xmZAFs9s5K2smeIYCqyB8/fnwfPyIe/x7vFmV6mddNUS0/+2h3vPNR+nscJY+ni5L+/eJpNV0v8mV7lKTp4y9O5vmimGbl67ZeT/kz+nRRlfl0XeYp/XL29LOPFrsfyTf0XdZWi+O6zq71Azz4DO2y3TTbS7N7abafZvfT7NM0e5BmB2n2MM12d+j/9P0uNdilFrvUZJfa7FKjXWq1S812H37kQc3LHHi+uV7ln330ZXqSvqD/n3g/5b/X9rcv/bff7X320fbe+…
2CF98C03765EC1D63D59929BA37473C4	1	mrv	JChemExcel0AgAAB+LCAAAAAAABADtvQdgHEmWJSYvbcp7f0r1StfgdKEIgGATJNiQQBDswYjN5pLsHWlHIymrKoHKZVZlXWYWQMztnbz33nvvvffee++997o7nU4n99//P1xmZAFs9s5K2smeIYCqyB8/fnwfPyIe/x7vFmV6mddNUS0/+2h3vPNR+nscJY+ni5L+/eJpNV0v8mV7lKTp4y9O5vmimGbl67ZeT/kz+nRRlfl0XeYp/XL29LOPFrsfyTf0XdZWi+O6zq71Azz4DO2y3TTbS7N7abafZvfT7NM0e5BmB2n2MM12d+j/9P0uNdilFrvUZJfa7FKjXWq1S812qd0etdvb/ciDnpc58H1zvco/++gkPUlf0H8ng/+94P9/6UN4t/fZR…
0D5E6A92C058B3C8F9463B2D6955BFDD	1	mrv	JChemExcelUQgAAB+LCAAAAAAABADtvQdgHEmWJSYvbcp7f0r1StfgdKEIgGATJNiQQBDswYjN5pLsHWlHIymrKoHKZVZlXWYWQMztnbz33nvvvffee++997o7nU4n99//P1xmZAFs9s5K2smeIYCqyB8/fnwfPyIe/x7vFmV6mddNUS0/+2h3vPNR+nscJY+ni5L+/eJpNV0v8mV7lKTp4y9O5vmimGbl67ZeT/kz+nRRlfl0XeYp/XL29LOPFrsfyTf0XdZWi+O6zq71Azz4DO2y3TTbS7N7abafZvfT7NM0e5BmB2n2MM12d+j/9P0uNdilFrvUZJfa7FKjXWq1S812H37kQc3LHHi+uV7ln310krr/XtD/v7S/vXZ/+2+/2/vso0/H9+/t7…
246226EB47DD7139238EBBB22962C2C7	1	mrv	JChemExcelnAkAAB+LCAAAAAAABADtvQdgHEmWJSYvbcp7f0r1StfgdKEIgGATJNiQQBDswYjN5pLsHWlHIymrKoHKZVZlXWYWQMztnbz33nvvvffee++997o7nU4n99//P1xmZAFs9s5K2smeIYCqyB8/fnwfPyIe/x7vFmV6mddNUS0/+2h3vPNR+nscJY+ni5L+/eJpNV0v8mV7lKTp4y9O5vmimGbl67ZeT/kz+nRRlfl0XeYp/XL29LOPFrsfyTf0XdZWi+O6zq71Azz4DO2y3TTbS7N7abafZvfT7NM0e5BmB2n2MM12d+j/9P0uNdilFrvUZJfa7FKjXWq1S812qd0etdsDnL2PvB7yMgfOb65X+WcffZm+SL9MT4L/XvC/X3Z/92GcV…
43002FEFCEE45071DABB4F8D4AA1A143	1	mrv	JChemExcelxQgAAB+LCAAAAAAABADtvQdgHEmWJSYvbcp7f0r1StfgdKEIgGATJNiQQBDswYjN5pLsHWlHIymrKoHKZVZlXWYWQMztnbz33nvvvffee++997o7nU4n99//P1xmZAFs9s5K2smeIYCqyB8/fnwfPyIe/x7vFmV6mddNUS0/+2h3vPNR+nscJY+ni5L+/eJpNV0v8mV7lKTp4y9O5vmimGbl67ZeT/kz+nRRlfl0XeYp/XL29LOPFrsfyTf0XdZWi+O6zq71Azz4DO2y3TTbS7N7abafZvfT7NM0e5BmB2n2MM12d+j/9P0uNdilFrvUZJfa7FKjXWq1S812qd0etdvb/ciDnpc58H1zvco/++gkPUlfpPjX/feC//+l/tTvfQjv9…
809472A0D3C698D3E049A4941D75EB08	1	mrv	JChemExcelaQcAAB+LCAAAAAAABADtvQdgHEmWJSYvbcp7f0r1StfgdKEIgGATJNiQQBDswYjN5pLsHWlHIymrKoHKZVZlXWYWQMztnbz33nvvvffee++997o7nU4n99//P1xmZAFs9s5K2smeIYCqyB8/fnwfPyIe/x7vFmV6mddNUS0/+2h3vPNR+nscJY+ni5L+/eJpNV0v8mV7lKTp4y9O5vmimGbl67ZeT/kz+nRRlfl0XeYp/XL29LOPFrsfyTf0XdZWi+O6zq71Azz4DO2y3TTbS7N7abafZvfT7NM0e5BmB2n2MM12d+j/9P0uNdilFrvUZJfa7FKj3QcfedDyMgd+b65X+WcffZm+SL9MT+jfF/TvCf/u//fCf/O8qhdZeTLP6gt6d…
72A31BDDCE4D91D3ED734658D9243FA7	1	mrv	JChemExcelnwgAAB+LCAAAAAAABADtvQdgHEmWJSYvbcp7f0r1StfgdKEIgGATJNiQQBDswYjN5pLsHWlHIymrKoHKZVZlXWYWQMztnbz33nvvvffee++997o7nU4n99//P1xmZAFs9s5K2smeIYCqyB8/fnwfPyIe/x7vFmV6mddNUS0/+2h3vPNR+nscJY+ni5L+/eJpNV0v8mV7lKTp4y9O5vmimGbl67ZeT/kz+nRRlfl0XeYp/XL29LOPFrsfyTf0XdZWi+O6zq71Azz4DO2y3TTbS7N7abafZvfT7NM0e5BmB2n2MM12d+j/9P0uNdilFrvUZJfa7FKjXWq1S812qd3ezkce5LzMgeub61X+2UcnZXqi/72w//9Sf8p//K0P4N3eZx9t7…
FCE85EBEAFBE9E2C5BD260E9C51C7936	1	mrv	JChemExcel2AcAAB+LCAAAAAAABADtvQdgHEmWJSYvbcp7f0r1StfgdKEIgGATJNiQQBDswYjN5pLsHWlHIymrKoHKZVZlXWYWQMztnbz33nvvvffee++997o7nU4n99//P1xmZAFs9s5K2smeIYCqyB8/fnwfPyIe/x7vFmV6mddNUS0/+2h3vPNR+nscJY+ni5L+/eJpNV0v8mV7lKTp4y9O5vmimGbl67ZeT/kz+nRRlfl0XeYp/XL29LOPFrsfyTf0XdZWi+O6zq71Azz4DO2y3TTbS7N7abafZvfT7NM0e5BmB2n2MM12d+j/9P0uNdilFrvUZJfa7FKjXWq1e/CRBzEvc+D45nqVf/bRSfoiPUnNv1/yv+a/F/Q3feK/e17Vi6w8mWf1B…
FC9FCFC20D1913108BE87C75BE5FA082	1	mrv	JChemExcelCQoAAB+LCAAAAAAABADtvQdgHEmWJSYvbcp7f0r1StfgdKEIgGATJNiQQBDswYjN5pLsHWlHIymrKoHKZVZlXWYWQMztnbz33nvvvffee++997o7nU4n99//P1xmZAFs9s5K2smeIYCqyB8/fnwfPyIe/x7vFmV6mddNUS0/+2h3vPNR+nscJY+ni5L+/eJpNV0v8mV7lKTp4y9O5vmimGbl67ZeT/kz+nRRlfl0XeYp/XL29LOPFrsfyTf0XdZWi+O6zq71Azz4DO2y3TTbS7N7abafZvfT7NM0e5BmB2n2MM12d+j/9P0uNdilFrvUZJfa7FKjXWq1S812qd0etdsDHGq3R+329j/yesrLHLi/uV7ln310kn6ZnvT+e0H/yTcv9…
9B92BB509F406DBECB9DC3BED7ADF69B	1	mrv	JChemExcelLAoAAB+LCAAAAAAABADtvQdgHEmWJSYvbcp7f0r1StfgdKEIgGATJNiQQBDswYjN5pLsHWlHIymrKoHKZVZlXWYWQMztnbz33nvvvffee++997o7nU4n99//P1xmZAFs9s5K2smeIYCqyB8/fnwfPyIe/x7vFmV6mddNUS0/+2h3vPNR+nscJY+ni5L+/eJpNV0v8mV7lKTp4y9O5vmimGbl67ZeT/kz+nRRlfl0XeYp/XL29LOPFrsfyTf0XdZWi+O6zq71Azz4DO2y3TTbS7N7abafZvfT7NM0e5BmB2n2MM12d+j/9P0uNdilFrvUZJfa7FKjXWq1S812qd0etdsDHGq3R+329j/yesrLHLi/uV7ln330ZXqSvqD/478v9bcv9…
8115EBADB624CE8DA8E7F4659FDD003D	1	mrv	JChemExcel0AgAAB+LCAAAAAAABADtvQdgHEmWJSYvbcp7f0r1StfgdKEIgGATJNiQQBDswYjN5pLsHWlHIymrKoHKZVZlXWYWQMztnbz33nvvvffee++997o7nU4n99//P1xmZAFs9s5K2smeIYCqyB8/fnwfPyIe/x7vFmV6mddNUS0/+2h3vPNR+nscJY+ni5L+/eJpNV0v8mV7lKTp4y9O5vmimGbl67ZeT/kz+nRRlfl0XeYp/XL29LOPFrsfyTf0XdZWi+O6zq71Azz4DO2y3TTbS7N7abafZvfT7NM0e5BmB2n2MM12d+j/9P0uNdilFrvUZJfa7FKjXWq1S812qd0etdvb/ciDnpc58H1zvco/++gk/TI98f57kZpPXvNfL8xnPoR3e…
8FCF8EDF2F1C6EC994B0F0884329D506	1	mrv	JChemExcelXAoAAB+LCAAAAAAABADtvQdgHEmWJSYvbcp7f0r1StfgdKEIgGATJNiQQBDswYjN5pLsHWlHIymrKoHKZVZlXWYWQMztnbz33nvvvffee++997o7nU4n99//P1xmZAFs9s5K2smeIYCqyB8/fnwfPyIe/x7vFmV6mddNUS0/+2h3vPNR+nscJY+ni5L+/eJpNV0v8mV7lKTp4y9O5vmimGbl67ZeT/kz+nRRlfl0XeYp/XL29LOPFrsfyTf0XdZWi+O6zq71Azz4DO2y3TTbS7N7abafZvfT7NM0e5BmB2n2MM12d+j/9P0uNdilFrvUZJfa7FKjXWq1S812qd0etdsDHGq3R+32qN3e/Y+83vIyB/5vrlf5Zx89S0/0vxf2/196v…
520C4A0D58564C0398D55ADD01EB644D	1	mrv	JChemExcel+QcAAB+LCAAAAAAABADtvQdgHEmWJSYvbcp7f0r1StfgdKEIgGATJNiQQBDswYjN5pLsHWlHIymrKoHKZVZlXWYWQMztnbz33nvvvffee++997o7nU4n99//P1xmZAFs9s5K2smeIYCqyB8/fnwfPyIe/x7vFmV6mddNUS0/+2h3vPNR+nscJY+ni5L+/eJpNV0v8mV7lKTp4y9O5vmimGbl67ZeT/kz+nRRlfl0XeYp/XL29LOPFrsfyTf0XdZWi+O6zq71Azz4DO2y3TTbS7N7abafZvfT7NM0e5BmB2n2MM12d+j/9P0uNdilFrvUZJfa7FKjXWq1e/CRBzEvc+D45nqVf/bRs/RE/3tB//+Sf3vNf9m//Xff7X320f3x7sMHD…
73461F4766C9C7ACAF9F6A38E11C4C26	1	mrv	JChemExcelOAkAAB+LCAAAAAAABADtvQdgHEmWJSYvbcp7f0r1StfgdKEIgGATJNiQQBDswYjN5pLsHWlHIymrKoHKZVZlXWYWQMztnbz33nvvvffee++997o7nU4n99//P1xmZAFs9s5K2smeIYCqyB8/fnwfPyIe/x7vFmV6mddNUS0/+2h3vPNR+nscJY+ni5L+/eJpNV0v8mV7lKTp4y9O5vmimGbl67ZeT/kz+nRRlfl0XeYp/XL29LOPFrsfyTf0XdZWi+O6zq71Azz4DO2y3TTbS7N7abafZvfT7NM0e5BmB2n2MM12d+j/9P0uNdilFrvUZJfa7FKjXWq1S812qd0etdsDnL2PvB7yMgfOb65X+WcfnaQn6Qv67yR9neL3k/RL/utL/…
40CD6EB2BC87BCA8E43CE48EC59F8269	1	mrv	JChemExcelmAwAAB+LCAAAAAAABADtvQdgHEmWJSYvbcp7f0r1StfgdKEIgGATJNiQQBDswYjN5pLsHWlHIymrKoHKZVZlXWYWQMztnbz33nvvvffee++997o7nU4n99//P1xmZAFs9s5K2smeIYCqyB8/fnwfPyIe/x7vFmV6mddNUS0/+2h3vPNR+nscJY+ni5L+/eJpNV0v8mV7lKTp4y9O5vmimGbl67ZeT/kz+nRRlfl0XeYp/XL29LOPFrsfyTf0XdZWi+O6zq71Azz4DO2y3TTbS7N7abafZvfT7NM0e5BmB2n2MM12d+j/9P0uNdilFrvUZJfa7FKjXWq1S812qd0etdsDHGq3R+32qN0etdujdnvUbo/a7VG7ezsfeRjkZY4xvble5…
FDBC7B03E02C67C876F482CB0FD59DA5	1	mrv	JChemExcelRQgAAB+LCAAAAAAABADtvQdgHEmWJSYvbcp7f0r1StfgdKEIgGATJNiQQBDswYjN5pLsHWlHIymrKoHKZVZlXWYWQMztnbz33nvvvffee++997o7nU4n99//P1xmZAFs9s5K2smeIYCqyB8/fnwfPyIe/x7vFmV6mddNUS0/+2h3vPNR+nscJY+ni5L+/eJpNV0v8mV7lKTp4y9O5vmimGbl67ZeT/kz+nRRlfl0XeYp/XL29LOPFrsfyTf0XdZWi+O6zq71Azz4DO2y3TTbS7N7abafZvfT7NM0e5BmB2n2MM12d+j/9P0uNdilFrvUZJfa7FKjXWq1S812H37kQc3LHHi+uV7ln310kp6kL1L8+2Xwm/wnf5/4b7/b++yj7b3xp…
B52A7D087C0755756683127EC6A2EF8E	1	mrv	JChemExcelBwgAAB+LCAAAAAAABADtvQdgHEmWJSYvbcp7f0r1StfgdKEIgGATJNiQQBDswYjN5pLsHWlHIymrKoHKZVZlXWYWQMztnbz33nvvvffee++997o7nU4n99//P1xmZAFs9s5K2smeIYCqyB8/fnwfPyIe/x7vFmV6mddNUS0/+2h3vPNR+nscJY+ni5L+/eJpNV0v8mV7lKTp4y9O5vmimGbl67ZeT/kz+nRRlfl0XeYp/XL29LOPFrsfyTf0XdZWi+O6zq71Azz4DO2y3TTbS7N7abafZvfT7NM0e5BmB2n2MM12d+j/9P0uNdilFrvUZJfa7FKjXWq1e/CRBzEvc+D45nqVf/bRSfoixf9f078n6Zf67wv+qf/5777b++yj7b3xp…
73757261D6374E02EE62832E004ED8FC	1	mrv	JChemExceldQkAAB+LCAAAAAAABADtvQdgHEmWJSYvbcp7f0r1StfgdKEIgGATJNiQQBDswYjN5pLsHWlHIymrKoHKZVZlXWYWQMztnbz33nvvvffee++997o7nU4n99//P1xmZAFs9s5K2smeIYCqyB8/fnwfPyIe/x7vFmV6mddNUS0/+2h3vPNR+nscJY+ni5L+/eJpNV0v8mV7lKTp4y9O5vmimGbl67ZeT/kz+nRRlfl0XeYp/XL29LOPFrsfyTf0XdZWi+O6zq71Azz4DO2y3TTbS7N7abafZvfT7NM0e5BmB2n2MM12d+j/9P0uNdilFrvUZJfa7FKjXWq1S812qd0etdsDHGq3d+8jr5e8zIH3m+tV/tlHJ+lJ+iX9/0Vqfov/9wz/+…
40F3B920C4B7D0F00D9089B9FB28E29D	1	mrv	JChemExceldgcAAB+LCAAAAAAABADtvQdgHEmWJSYvbcp7f0r1StfgdKEIgGATJNiQQBDswYjN5pLsHWlHIymrKoHKZVZlXWYWQMztnbz33nvvvffee++997o7nU4n99//P1xmZAFs9s5K2smeIYCqyB8/fnwfPyIe/x7vFmV6mddNUS0/+2h3vPNR+nscJY+ni5L+/eJpNV0v8mV7lKTp4y9O5vmimGbl67ZeT/kz+nRRlfl0XeYp/XL29LOPFrsfyTf0XdZWi+O6zq71Azz4DO2y3TTbS7N7abafZvfT7NM0e5BmB2n2MM12d+j/9P0uNdilFrvUZJfa7FKj3QcfedDyMgd+b65X+WcffZmepC/0/+6/1+43/813e599tL03frB7b+fThw/27…
70076AD1A8F11787C6857230183A5845	1	mrv	JChemExcel1AgAAB+LCAAAAAAABADtvQdgHEmWJSYvbcp7f0r1StfgdKEIgGATJNiQQBDswYjN5pLsHWlHIymrKoHKZVZlXWYWQMztnbz33nvvvffee++997o7nU4n99//P1xmZAFs9s5K2smeIYCqyB8/fnwfPyIe/x7vFmV6mddNUS0/+2h3vPNR+nscJY+ni5L+/eJpNV0v8mV7lKTp4y9O5vmimGbl67ZeT/kz+nRRlfl0XeYp/XL29LOPFrsfyTf0XdZWi+O6zq71Azz4DO2y3TTbS7N7abafZvfT7NM0e5BmB2n2MM12d+j/9P0uNdilFrvUZJfa7FKjXWq1S812qd0etdvb/ciDnpc58H1zvco/++gk9f97Qf//kn97zX+94H/x+5c+h…
2F00D6315013B2A9AFBEE8303AB8203A	1	mrv	JChemExcelKgkAAB+LCAAAAAAABADtvQdgHEmWJSYvbcp7f0r1StfgdKEIgGATJNiQQBDswYjN5pLsHWlHIymrKoHKZVZlXWYWQMztnbz33nvvvffee++997o7nU4n99//P1xmZAFs9s5K2smeIYCqyB8/fnwfPyIe/x7vFmV6mddNUS0/+2h3vPNR+nscJY+ni5L+/eJpNV0v8mV7lKTp4y9O5vmimGbl67ZeT/kz+nRRlfl0XeYp/XL29LOPFrsfyTf0XdZWi+O6zq71Azz4DO2y3TTbS7N7abafZvfT7NM0e5BmB2n2MM12d+j/9P0uNdilFrvUZJfa7FKjXWq1S812qd0etdsDnL2PvB7yMgfOb65X+WcfnaT47wX9d2L/+9L7Xb7F/7/0Y…
4CEAA9AF08644AA9237EF58E24B9F17B	1	mrv	JChemExcel4AcAAB+LCAAAAAAABADtvQdgHEmWJSYvbcp7f0r1StfgdKEIgGATJNiQQBDswYjN5pLsHWlHIymrKoHKZVZlXWYWQMztnbz33nvvvffee++997o7nU4n99//P1xmZAFs9s5K2smeIYCqyB8/fnwfPyIe/x7vFmV6mddNUS0/+2h3vPNR+nscJY+ni5L+/eJpNV0v8mV7lKTp4y9O5vmimGbl67ZeT/kz+nRRlfl0XeYp/XL29LOPFrsfyTf0XdZWi+O6zq71Azz4DO2y3TTbS7N7abafZvfT7NM0e5BmB2n2MM12d+j/9P0uNdilFrvUZJfa7FKjXWq1e/CRBzEvc+D45nqVf/bRSWr+e0H//5J/e81/2b/9d9/tffbRg/H9h7t7D…
6A105317D183DABFAB31C862528C17B2	1	mrv	JChemExcelNAkAAB+LCAAAAAAABADtvQdgHEmWJSYvbcp7f0r1StfgdKEIgGATJNiQQBDswYjN5pLsHWlHIymrKoHKZVZlXWYWQMztnbz33nvvvffee++997o7nU4n99//P1xmZAFs9s5K2smeIYCqyB8/fnwfPyIe/x7vFmV6mddNUS0/+2h3vPNR+nscJY+ni5L+/eJpNV0v8mV7lKTp4y9O5vmimGbl67ZeT/kz+nRRlfl0XeYp/XL29LOPFrsfyTf0XdZWi+O6zq71Azz4DO2y3TTbS7N7abafZvfT7NM0e5BmB2n2MM12d+j/9P0uNdilFrvUZJfa7FKjXWq1S812qd0etdsDnL2PvB7yMgfOb65X+WcffZmepC/o/yfpl/zvC+9ffOZ95…
06401C848A6F0D81608150DD2D6666C4	1	mrv	JChemExcelVQkAAB+LCAAAAAAABADtvQdgHEmWJSYvbcp7f0r1StfgdKEIgGATJNiQQBDswYjN5pLsHWlHIymrKoHKZVZlXWYWQMztnbz33nvvvffee++997o7nU4n99//P1xmZAFs9s5K2smeIYCqyB8/fnwfPyIe/x7vFmV6mddNUS0/+2h3vPNR+nscJY+ni5L+/eJpNV0v8mV7lKTp4y9O5vmimGbl67ZeT/kz+nRRlfl0XeYp/XL29LOPFrsfyTf0XdZWi+O6zq71Azz4DO2y3TTbS7N7abafZvfT7NM0e5BmB2n2MM12d+j/9P0uNdilFrvUZJfa7FKjXWq1S812qd0etdsDnL2PvB7yMgfOb65X+WcffZmepPi/+e9F8PuX/Dd+Uhsfx…
EEE4F628807D9431F3017417AD3627DE	1	mrv	JChemExceldgUAAB+LCAAAAAAABADtvQdgHEmWJSYvbcp7f0r1StfgdKEIgGATJNiQQBDswYjN5pLsHWlHIymrKoHKZVZlXWYWQMztnbz33nvvvffee++997o7nU4n99//P1xmZAFs9s5K2smeIYCqyB8/fnwfPyIe/x7vFmV6mddNUS0/+2h3vPNR+nscJY+ni5L+/eJpNV0v8mV7lKTp4y9O5vmimGbl67ZeT/kz+nRRlfl0XeYp/XL29LOPFrsfyTf0XdZWi+O6zq71Azz4DO2y3TTbS7N7abafZvfT7NM0e5BmB2n2MM12d+j/9P3u3kfem3mZA5c316v8s49epCfpl/T/F/b/L+jvL/3251W9yMqTeVZf0As7afe/3XR7N93x33i399lHe…
C773C1FB7B6C09876721353EB2C12F27	1	mrv	JChemExcelLgYAAB+LCAAAAAAABADtvQdgHEmWJSYvbcp7f0r1StfgdKEIgGATJNiQQBDswYjN5pLsHWlHIymrKoHKZVZlXWYWQMztnbz33nvvvffee++997o7nU4n99//P1xmZAFs9s5K2smeIYCqyB8/fnwfPyIe/x7vFmV6mddNUS0/+2h3vPNR+nscJY+ni5L+/eJpNV0v8mV7lKTp4y9O5vmimGbl67ZeT/kz+nRRlfl0XeYp/XL29LOPFrsfyTf0XdZWi+O6zq71Azz4DO2y3TTbS7N7abafZvfT7NM0e5BmB2n2MM12d+j/9P0uNdilFrv7H3kQ8jIHTm+uV/lnH52kJ+mL1P3r/ee/827vs4/2xp9++uDe/YO9/Xuf3v9059OH6f54Z…
8EBEEC1D49446C443A9FFCB1AA3E2479	1	mrv	JChemExcel1AcAAB+LCAAAAAAABADtvQdgHEmWJSYvbcp7f0r1StfgdKEIgGATJNiQQBDswYjN5pLsHWlHIymrKoHKZVZlXWYWQMztnbz33nvvvffee++997o7nU4n99//P1xmZAFs9s5K2smeIYCqyB8/fnwfPyIe/x7vFmV6mddNUS0/+2h3vPNR+nscJY+ni5L+/eJpNV0v8mV7lKTp4y9O5vmimGbl67ZeT/kz+nRRlfl0XeYp/XL29LOPFrsfyTf0XdZWi+O6zq71Azz4DO2y3TTbS7N7abafZvfT7NM0e5BmB2n2MM12d+j/9P0uNdilFrvUZJfa7FKjXWq1e/CRBzEvc+D45nqVf/bRi/Qk+O81/V8+s9/4777b++yj7f3x3v17O58+f…
181A3A0515F5D6159D91900D0B1ED458	1	mrv	JChemExcelXAoAAB+LCAAAAAAABADtvQdgHEmWJSYvbcp7f0r1StfgdKEIgGATJNiQQBDswYjN5pLsHWlHIymrKoHKZVZlXWYWQMztnbz33nvvvffee++997o7nU4n99//P1xmZAFs9s5K2smeIYCqyB8/fnwfPyIe/x7vFmV6mddNUS0/+2h3vPNR+nscJY+ni5L+/eJpNV0v8mV7lKTp4y9O5vmimGbl67ZeT/kz+nRRlfl0XeYp/XL29LOPFrsfyTf0XdZWi+O6zq71Azz4DO2y3TTbS7N7abafZvfT7NM0e5BmB2n2MM12d+j/9P0uNdilFrvUZJfa7FKjXWq1S812qd0etdsDHGq3R+32qN3e/Y+83vIyB/5vrlf5Zx99mZ7ofy/s/7/0f…
959378A51AEA25DB65F4C06B1DF15403	1	mrv	JChemExcel3wYAAB+LCAAAAAAABADtvQdgHEmWJSYvbcp7f0r1StfgdKEIgGATJNiQQBDswYjN5pLsHWlHIymrKoHKZVZlXWYWQMztnbz33nvvvffee++997o7nU4n99//P1xmZAFs9s5K2smeIYCqyB8/fnwfPyIe/x7vFmV6mddNUS0/+2h3vPNR+nscJY+ni5L+/eJpNV0v8mV7lKTp4y9O5vmimGbl67ZeT/kz+nRRlfl0XeYp/XL29LOPFrsfyTf0XdZWi+O6zq71Azz4DO2y3TTbS7N7abafZvfT7NM0e5BmB2n2MM12d+j/9P0uNdilFrvUZPf+Rx6UvMyB15vrVf7ZR1+mL9Iv0xP+D7+9sL/Tf/5b51W9yMqTeVZf0Gvbu+luujP0n…
19C2AB4CC2E1D5F9CEAD5F44D0615E4E	1	mrv	JChemExcelAQoAAB+LCAAAAAAABADtvQdgHEmWJSYvbcp7f0r1StfgdKEIgGATJNiQQBDswYjN5pLsHWlHIymrKoHKZVZlXWYWQMztnbz33nvvvffee++997o7nU4n99//P1xmZAFs9s5K2smeIYCqyB8/fnwfPyIe/x7vFmV6mddNUS0/+2h3vPNR+nscJY+ni5L+/eJpNV0v8mV7lKTp4y9O5vmimGbl67ZeT/kz+nRRlfl0XeYp/XL29LOPFrsfyTf0XdZWi+O6zq71Azz4DO2y3TTbS7N7abafZvfT7NM0e5BmB2n2MM12d+j/9P0uNdilFrvUZJfa7FKjXWq1S812qd0etdsDHGq3R+329j/yesrLHLi/uV7ln330ZXqS4v/uP/nkhf39x…
F80D5BE544F375F1E2ED9635D901612F	1	mrv	JChemExcelaQcAAB+LCAAAAAAABADtvQdgHEmWJSYvbcp7f0r1StfgdKEIgGATJNiQQBDswYjN5pLsHWlHIymrKoHKZVZlXWYWQMztnbz33nvvvffee++997o7nU4n99//P1xmZAFs9s5K2smeIYCqyB8/fnwfPyIe/x7vFmV6mddNUS0/+2h3vPNR+nscJY+ni5L+/eJpNV0v8mV7lKTp4y9O5vmimGbl67ZeT/kz+nRRlfl0XeYp/XL29LOPFrsfyTf0XdZWi+O6zq71Azz4DO2y3TTbS7N7abafZvfT7NM0e5BmB2n2MM12d+j/9P0uNdilFrvUZJfa7FKj3QcfedDyMgd+b65X+WcffZm+SL9MT+i/F/yv/O7+e+G/eV7Vi6w8mWf1Bb26v…
DA6AB0B622E821B358B9403CCA140645	1	mrv	JChemExcelcQcAAB+LCAAAAAAABADtvQdgHEmWJSYvbcp7f0r1StfgdKEIgGATJNiQQBDswYjN5pLsHWlHIymrKoHKZVZlXWYWQMztnbz33nvvvffee++997o7nU4n99//P1xmZAFs9s5K2smeIYCqyB8/fnwfPyIe/x7vFmV6mddNUS0/+2h3vPNR+nscJY+ni5L+/eJpNV0v8mV7lKTp4y9O5vmimGbl67ZeT/kz+nRRlfl0XeYp/XL29LOPFrsfyTf0XdZWi+O6zq71Azz4DO2y3TTbS7N7abafZvfT7NM0e5BmB2n2MM12d+j/9P0uNdilFrvUZJfa7FKj3QcfedDyMgd+b65X+WcfvUhPUvzf/ffC+5f+8998t/fZR9t74we793Y+ffhg7…
1D9361E4EF44E20F892F3DDAA354737A	1	mrv	JChemExcelZwYAAB+LCAAAAAAABADtvQdgHEmWJSYvbcp7f0r1StfgdKEIgGATJNiQQBDswYjN5pLsHWlHIymrKoHKZVZlXWYWQMztnbz33nvvvffee++997o7nU4n99//P1xmZAFs9s5K2smeIYCqyB8/fnwfPyIe/x7vFmV6mddNUS0/+2h3vPNR+nscJY+ni5L+/eJpNV0v8mV7lKTp4y9O5vmimGbl67ZeT/kz+nRRlfl0XeYp/XL29LOPFrsfyTf0XdZWi+O6zq71Azz4DO2y3TTbS7N7abafZvfT7NM0e5BmB2n2MM12d+j/9P0uNdilFrv7H3kQ8jIHTm+uV/lnH71IT7z/zF+v8bv/zru9zz7a3hnvffrg4GBn/97+g4cPd3c/PbiX7…
18D6B38A6CCFF28E1E6E9E1E4108D2D8	1	mrv	JChemExcel+AcAAB+LCAAAAAAABADtvQdgHEmWJSYvbcp7f0r1StfgdKEIgGATJNiQQBDswYjN5pLsHWlHIymrKoHKZVZlXWYWQMztnbz33nvvvffee++997o7nU4n99//P1xmZAFs9s5K2smeIYCqyB8/fnwfPyIe/x7vFmV6mddNUS0/+2h3vPNR+nscJY+ni5L+/eJpNV0v8mV7lKTp4y9O5vmimGbl67ZeT/kz+nRRlfl0XeYp/XL29LOPFrsfyTf0XdZWi+O6zq71Azz4DO2y3TTbS7N7abafZvfT7NM0e5BmB2n2MM12d+j/9P0uNdilFrvUZJfa7FKjXWq1e/CRBzEvc+D45nqVf/bRSfoiPUlf038n9N+X+u8L/qn/+e++2/vso73x7…
96E3F02945CD8A8CBD348E8A8DBE2B0B	1	mrv	JChemExcelNAYAAB+LCAAAAAAABADtvQdgHEmWJSYvbcp7f0r1StfgdKEIgGATJNiQQBDswYjN5pLsHWlHIymrKoHKZVZlXWYWQMztnbz33nvvvffee++997o7nU4n99//P1xmZAFs9s5K2smeIYCqyB8/fnwfPyIe/x7vFmV6mddNUS0/+2h3vPNR+nscJY+ni5L+/eJpNV0v8mV7lKTp4y9O5vmimGbl67ZeT/kz+nRRlfl0XeYp/XL29LOPFrsfyTf0XdZWi+O6zq71Azz4DO2y3TTbS7N7abafZvfT7NM0e5BmB2n2MM12d+j/9P0uNdilFrv7H3kQ8jIHTm+uV/lnH32ZnuC/kv7RX+1/X/ovvdv77KPtvfGnnz64d/9gb//ep/c/3Xmwd…
3C87F84E2AAD313A8071F35404C05388	1	mrv	JChemExcelNQQAAB+LCAAAAAAABADtvQdgHEmWJSYvbcp7f0r1StfgdKEIgGATJNiQQBDswYjN5pLsHWlHIymrKoHKZVZlXWYWQMztnbz33nvvvffee++997o7nU4n99//P1xmZAFs9s5K2smeIYCqyB8/fnwfPyIe/x7vFmV6mddNUS0/+2h3vPNR+nscJY+ni5L+/eJpNV0v8mV7lKTp4y9O5vmimGbl67ZeT/kz+nRRlfl0XeYp/XL29LOPFrsfyTf0XdZWi+O6zq71Azz4DO2y3TTbS7N7abafZvfT7NM0e5BmB2n28COvdV7m6P/N9Sr/7KMv05MU/39B/+d//Zbv9j77aHtnvPfg3sGn93f27+18en/v3r39tP/Zbrq9O/5058H9/f3dT…
DDD1E472CFF5B82BD76C74956AD9A042	1	mrv	JChemExcelfQgAAB+LCAAAAAAABADtvQdgHEmWJSYvbcp7f0r1StfgdKEIgGATJNiQQBDswYjN5pLsHWlHIymrKoHKZVZlXWYWQMztnbz33nvvvffee++997o7nU4n99//P1xmZAFs9s5K2smeIYCqyB8/fnwfPyIe/x7vFmV6mddNUS0/+2h3vPNR+nscJY+ni5L+/eJpNV0v8mV7lKTp4y9O5vmimGbl67ZeT/kz+nRRlfl0XeYp/XL29LOPFrsfyTf0XdZWi+O6zq71Azz4DO2y3TTbS7N7abafZvfT7NM0e5BmB2n2MM12d+j/9P0uNdilFrvUZJfa7FKjXWq1S812qd3ezkce5LzMgeub61X+2UcnKf77Mn2Rym/d/17T/1+kL/z33+199…
0EC004F2C4C51892BA37A78EA6BB2189	1	mrv	JChemExceliQYAAB+LCAAAAAAABADtvQdgHEmWJSYvbcp7f0r1StfgdKEIgGATJNiQQBDswYjN5pLsHWlHIymrKoHKZVZlXWYWQMztnbz33nvvvffee++997o7nU4n99//P1xmZAFs9s5K2smeIYCqyB8/fnwfPyIe/x7vFmV6mddNUS0/+2h3vPNR+nscJY+ni5L+/eJpNV0v8mV7lKTp4y9O5vmimGbl67ZeT/kz+nRRlfl0XeYp/XL29LOPFrsfyTf0XdZWi+O6zq71Azz4DO2y3TTbS7N7abafZvfT7NM0e5BmB2n2MM12d+j/9P0uNdilFrvUZPf+Rx6UvMyB15vrVf7ZR8/SE/3vBf3/S/7tNf2Ov078t97tffbR9u743r17nz54uLu3e…
02EF2772047EE70461ADC988172CC05B	1	mrv	JChemExceligYAAB+LCAAAAAAABADtvQdgHEmWJSYvbcp7f0r1StfgdKEIgGATJNiQQBDswYjN5pLsHWlHIymrKoHKZVZlXWYWQMztnbz33nvvvffee++997o7nU4n99//P1xmZAFs9s5K2smeIYCqyB8/fnwfPyIe/x7vFmV6mddNUS0/+2h3vPNR+nscJY+ni5L+/eJpNV0v8mV7lKTp4y9O5vmimGbl67ZeT/kz+nRRlfl0XeYp/XL29LOPFrsfyTf0XdZWi+O6zq71Azz4DO2y3TTbS7N7abafZvfT7NM0e5BmB2n2MM12d+j/9P0uNdilFrvUZPf+Rx6UvMyB15vrVf7ZRydleqL/vaD/f8m/vabf8deJ/9q7vc8+2t4d37t379MHD3f3d…
6464BAC06215B042906269D6EF598DF1	1	mrv	JChemExcelrwcAAB+LCAAAAAAABADtvQdgHEmWJSYvbcp7f0r1StfgdKEIgGATJNiQQBDswYjN5pLsHWlHIymrKoHKZVZlXWYWQMztnbz33nvvvffee++997o7nU4n99//P1xmZAFs9s5K2smeIYCqyB8/fnwfPyIe/x7vFmV6mddNUS0/+2h3vPNR+nscJY+ni5L+/eJpNV0v8mV7lKTp4y9O5vmimGbl67ZeT/kz+nRRlfl0XeYp/XL29LOPFrsfyTf0XdZWi+O6zq71Azz4DO2y3TTbS7N7abafZvfT7NM0e5BmB2n2MM12d+j/9P0uNdilFrvUZJfa7FKjXWq1e/CRBzEvc+D45nqVf/bRl+lJiv+b/75MX3Q+OfHffbeHQd+7d+/TBw939…
0F7283A96B56C7C4BAC7D0434D573DE0	1	mrv	JChemExcelmQcAAB+LCAAAAAAABADtvQdgHEmWJSYvbcp7f0r1StfgdKEIgGATJNiQQBDswYjN5pLsHWlHIymrKoHKZVZlXWYWQMztnbz33nvvvffee++997o7nU4n99//P1xmZAFs9s5K2smeIYCqyB8/fnwfPyIe/x7vFmV6mddNUS0/+2h3vPNR+nscJY+ni5L+/eJpNV0v8mV7lKTp4y9O5vmimGbl67ZeT/kz+nRRlfl0XeYp/XL29LOPFrsfyTf0XdZWi+O6zq71Azz4DO2y3TTbS7N7abafZvfT7NM0e5BmB2n2MM12d+j/9P0uNdilFrvUZJfa7FKjXWq1e/CRBzEvc+D45nqVf/bRSfo6PUlf6L8n6Zf8r/vvWfrCf/fd3mcffTre/…
A688E3D3E776F3B13163BC9B03374DCB	1	mrv	JChemExcel/AcAAB+LCAAAAAAABADtvQdgHEmWJSYvbcp7f0r1StfgdKEIgGATJNiQQBDswYjN5pLsHWlHIymrKoHKZVZlXWYWQMztnbz33nvvvffee++997o7nU4n99//P1xmZAFs9s5K2smeIYCqyB8/fnwfPyIe/x7vFmV6mddNUS0/+2h3vPNR+nscJY+ni5L+/eJpNV0v8mV7lKTp4y9O5vmimGbl67ZeT/kz+nRRlfl0XeYp/XL29LOPFrsfyTf0XdZWi+O6zq71Azz4DO2y3TTbS7N7abafZvfT7NM0e5BmB2n2MM12d+j/9P0uNdilFrvUZJfa7FKjXWq1S812H37kQc3LHHi+uV7ln310kn6Znnj/vUjxyQv97TX/fO2//W7vs4+2P…
8081D4AAAE2B30A4497ADC198898E166	1	mrv	JChemExcel1AgAAB+LCAAAAAAABADtvQdgHEmWJSYvbcp7f0r1StfgdKEIgGATJNiQQBDswYjN5pLsHWlHIymrKoHKZVZlXWYWQMztnbz33nvvvffee++997o7nU4n99//P1xmZAFs9s5K2smeIYCqyB8/fnwfPyIe/x7vFmV6mddNUS0/+2h3vPNR+nscJY+ni5L+/eJpNV0v8mV7lKTp4y9O5vmimGbl67ZeT/kz+nRRlfl0XeYp/XL29LOPFrsfyTf0XdZWi+O6zq71Azz4DO2y3TTbS7N7abafZvfT7NM0e5BmB2n2MM12d+j/9P0uNdilFrvUZJfa7FKjXWq1S812qd0etdvb/ciDnpc58H1zvco/++gkDf/7kv7/gv874f+bf098CO/2P…
FD98E38BC0AF09EA791634B4DCEF2C7B	1	mrv	JChemExcelzAgAAB+LCAAAAAAABADtvQdgHEmWJSYvbcp7f0r1StfgdKEIgGATJNiQQBDswYjN5pLsHWlHIymrKoHKZVZlXWYWQMztnbz33nvvvffee++997o7nU4n99//P1xmZAFs9s5K2smeIYCqyB8/fnwfPyIe/x7vFmV6mddNUS0/+2h3vPNR+nscJY+ni5L+/eJpNV0v8mV7lKTp4y9O5vmimGbl67ZeT/kz+nRRlfl0XeYp/XL29LOPFrsfyTf0XdZWi+O6zq71Azz4DO2y3TTbS7N7abafZvfT7NM0e5BmB2n2MM12d+j/9P0uNdilFrvUZJfa7FKjXWq1S812qd0etdvb/ciDnpc58H1zvco/++gk9f4r7T/63wv+/5f87wsfxrs9E…
9FD8518937B4A2570F26ECABF06BC0D1	1	mrv	JChemExcelTwgAAB+LCAAAAAAABADtvQdgHEmWJSYvbcp7f0r1StfgdKEIgGATJNiQQBDswYjN5pLsHWlHIymrKoHKZVZlXWYWQMztnbz33nvvvffee++997o7nU4n99//P1xmZAFs9s5K2smeIYCqyB8/fnwfPyIe/x7vFmV6mddNUS0/+2h3vPNR+nscJY+ni5L+/eJpNV0v8mV7lKTp4y9O5vmimGbl67ZeT/kz+nRRlfl0XeYp/XL29LOPFrsfyTf0XdZWi+O6zq71Azz4DO2y3TTbS7N7abafZvfT7NM0e5BmB2n2MM12d+j/9P0uNdilFrvUZJfa7FKjXWq1S812qd3ezkce5LzMgeub61X+2UfP0hPvvxf0/y/5X/z/tf30tf/+uz0Q4…
C4BB1CB1FB7943785B8A65695E70E243	1	mrv	JChemExcel5gkAAB+LCAAAAAAABADtvQdgHEmWJSYvbcp7f0r1StfgdKEIgGATJNiQQBDswYjN5pLsHWlHIymrKoHKZVZlXWYWQMztnbz33nvvvffee++997o7nU4n99//P1xmZAFs9s5K2smeIYCqyB8/fnwfPyIe/x7vFmV6mddNUS0/+2h3vPNR+nscJY+ni5L+/eJpNV0v8mV7lKTp4y9O5vmimGbl67ZeT/kz+nRRlfl0XeYp/XL29LOPFrsfyTf0XdZWi+O6zq71Azz4DO2y3TTbS7N7abafZvfT7NM0e5BmB2n2MM12d+j/9P0uNdilFrvUZJfa7FKjXWq1S812qd0etdsDHGq3R+329j/yesrLHLi/uV7ln310kuK/L9MXqfwW/vea/…
19B2FBBA9490F80A354E9378FF0B7203	1	mrv	JChemExcelxQkAAB+LCAAAAAAABADtvQdgHEmWJSYvbcp7f0r1StfgdKEIgGATJNiQQBDswYjN5pLsHWlHIymrKoHKZVZlXWYWQMztnbz33nvvvffee++997o7nU4n99//P1xmZAFs9s5K2smeIYCqyB8/fnwfPyIe/x7vFmV6mddNUS0/+2h3vPNR+nscJY+ni5L+/eJpNV0v8mV7lKTp4y9O5vmimGbl67ZeT/kz+nRRlfl0XeYp/XL29LOPFrsfyTf0XdZWi+O6zq71Azz4DO2y3TTbS7N7abafZvfT7NM0e5BmB2n2MM12d+j/9P0uNdilFrvUZJfa7FKjXWq1S812qd0etdsDHGq3R+329j/yesrLHLi/uV7ln310kpr/vqT/v6b/v9B/8…
32B6C87891B71FF9391050E1EA051836	1	mrv	JChemExcelJQUAAB+LCAAAAAAABADtvQdgHEmWJSYvbcp7f0r1StfgdKEIgGATJNiQQBDswYjN5pLsHWlHIymrKoHKZVZlXWYWQMztnbz33nvvvffee++997o7nU4n99//P1xmZAFs9s5K2smeIYCqyB8/fnwfPyIe/x7vFmV6mddNUS0/+2h3vPNR+nscJY+ni5L+/eJpNV0v8mV7lKTp4y9O5vmimGbl67ZeT/kz+nRRlfl0XeYp/XL29LOPFrsfyTf0XdZWi+O6zq71Azz4DO2y3TTbS7N7abafZvfT7NM0e5BmB2n2MM12d+j/ux95b+VlDjzeXK/yzz56nZ7Qfy/ovxP3n9/63d5nH+2M739679MHD3f3dg/2Dnbu7e2nO+OdgwcPHu49v…
8A520296A8400346021DDD5D7DE7EE65	1	mrv	JChemExceljAkAAB+LCAAAAAAABADtvQdgHEmWJSYvbcp7f0r1StfgdKEIgGATJNiQQBDswYjN5pLsHWlHIymrKoHKZVZlXWYWQMztnbz33nvvvffee++997o7nU4n99//P1xmZAFs9s5K2smeIYCqyB8/fnwfPyIe/x7vFmV6mddNUS0/+2h3vPNR+nscJY+ni5L+/eJpNV0v8mV7lKTp4y9O5vmimGbl67ZeT/kz+nRRlfl0XeYp/XL29LOPFrsfyTf0XdZWi+O6zq71Azz4DO2y3TTbS7N7abafZvfT7NM0e5BmB2n2MM12d+j/9P0uNdilFrvUZJfa7FKjXWq1S812qd0etdsDHGq3d+8jr5e8zIH3m+tV/tlHJyn++zJ9kcpv3f9e0//lO…
E0F0D283B8121D1B9BEA527A5FC13847	1	mrv	JChemExcelBQoAAB+LCAAAAAAABADtvQdgHEmWJSYvbcp7f0r1StfgdKEIgGATJNiQQBDswYjN5pLsHWlHIymrKoHKZVZlXWYWQMztnbz33nvvvffee++997o7nU4n99//P1xmZAFs9s5K2smeIYCqyB8/fnwfPyIe/x7vFmV6mddNUS0/+2h3vPNR+nscJY+ni5L+/eJpNV0v8mV7lKTp4y9O5vmimGbl67ZeT/kz+nRRlfl0XeYp/XL29LOPFrsfyTf0XdZWi+O6zq71Azz4DO2y3TTbS7N7abafZvfT7NM0e5BmB2n2MM12d+j/9P0uNdilFrvUZJfa7FKjXWq1S812qd0etdsDHGq3R+329j/yesrLHLi/uV7ln310kp6kX6Yv6F/8H/+91…
8ED49E81211394D0FFC73C5380BCF74A	1	mrv	JChemExcel+QcAAB+LCAAAAAAABADtvQdgHEmWJSYvbcp7f0r1StfgdKEIgGATJNiQQBDswYjN5pLsHWlHIymrKoHKZVZlXWYWQMztnbz33nvvvffee++997o7nU4n99//P1xmZAFs9s5K2smeIYCqyB8/fnwfPyIe/x7vFmV6mddNUS0/+2h3vPNR+nscJY+ni5L+/eJpNV0v8mV7lKTp4y9O5vmimGbl67ZeT/kz+nRRlfl0XeYp/XL29LOPFrsfyTf0XdZWi+O6zq71Azz4DO2y3TTbS7N7abafZvfT7NM0e5BmB2n2MM12d+j/9P0uNdilFrvUZJfa7FKjXWq1S812H37kQc3LHHi+uV7ln310kp6kr+n/L/Tfk/RL/tf99yx94b/9bu+zj…
BF38628619C704077C51835274714F57	1	mrv	JChemExcel+QcAAB+LCAAAAAAABADtvQdgHEmWJSYvbcp7f0r1StfgdKEIgGATJNiQQBDswYjN5pLsHWlHIymrKoHKZVZlXWYWQMztnbz33nvvvffee++997o7nU4n99//P1xmZAFs9s5K2smeIYCqyB8/fnwfPyIe/x7vFmV6mddNUS0/+2h3vPNR+nscJY+ni5L+/eJpNV0v8mV7lKTp4y9O5vmimGbl67ZeT/kz+nRRlfl0XeYp/XL29LOPFrsfyTf0XdZWi+O6zq71Azz4DO2y3TTbS7N7abafZvfT7NM0e5BmB2n2MM12d+j/9P0uNdilFrvUZJfa7FKjXWq1S812H37kQc3LHHi+uV7ln310kp6kr+n/L/Tfk/RL/tf89wyf+m+/2/vso…
BB468A4754C5717FFB69A38976A0EF38	1	mrv	JChemExcel+gcAAB+LCAAAAAAABADtvQdgHEmWJSYvbcp7f0r1StfgdKEIgGATJNiQQBDswYjN5pLsHWlHIymrKoHKZVZlXWYWQMztnbz33nvvvffee++997o7nU4n99//P1xmZAFs9s5K2smeIYCqyB8/fnwfPyIe/x7vFmV6mddNUS0/+2h3vPNR+nscJY+ni5L+/eJpNV0v8mV7lKTp4y9O5vmimGbl67ZeT/kz+nRRlfl0XeYp/XL29LOPFrsfyTf0XdZWi+O6zq71Azz4DO2y3TTbS7N7abafZvfT7NM0e5BmB2n2MM12d+j/9P0uNdilFrvUZJfa7FKjXWq1S812H37kQc3LHHi+uV7ln310kp6kr+n/L/Tfk/RL/tf/74X/9ru9zz7a3…
DCF7FA6EA302176FFF4EFE93B4D34094	1	mrv	JChemExcelVQgAAB+LCAAAAAAABADtvQdgHEmWJSYvbcp7f0r1StfgdKEIgGATJNiQQBDswYjN5pLsHWlHIymrKoHKZVZlXWYWQMztnbz33nvvvffee++997o7nU4n99//P1xmZAFs9s5K2smeIYCqyB8/fnwfPyIe/x7vFmV6mddNUS0/+2h3vPNR+nscJY+ni5L+/eJpNV0v8mV7lKTp4y9O5vmimGbl67ZeT/kz+nRRlfl0XeYp/XL29LOPFrsfyTf0XdZWi+O6zq71Azz4DO2y3TTbS7N7abafZvfT7NM0e5BmB2n2MM12d+j/9P0uNdilFrvUZJfa7FKjXWq1S812qd3ezkce5LzMgeub61X+2Ucn6Un6mv7/Qv89Sb/kf91/X+Jz//13e…
7183B13DEB9F5DDCDB615E054706F7E2	1	mrv	JChemExcel+wcAAB+LCAAAAAAABADtvQdgHEmWJSYvbcp7f0r1StfgdKEIgGATJNiQQBDswYjN5pLsHWlHIymrKoHKZVZlXWYWQMztnbz33nvvvffee++997o7nU4n99//P1xmZAFs9s5K2smeIYCqyB8/fnwfPyIe/x7vFmV6mddNUS0/+2h3vPNR+nscJY+ni5L+/eJpNV0v8mV7lKTp4y9O5vmimGbl67ZeT/kz+nRRlfl0XeYp/XL29LOPFrsfyTf0XdZWi+O6zq71Azz4DO2y3TTbS7N7abafZvfT7NM0e5BmB2n2MM12d+j/9P0uNdilFrvUZJfa7FKjXWq1S812H37kQc3LHHi+uV7ln310kp6kr+n/L/Tfk/RL/pf+K+UHPvZff7f32…
4879D7E12A2A5A220D2344C00F2E9FFE	1	mrv	JChemExcel8QcAAB+LCAAAAAAABADtvQdgHEmWJSYvbcp7f0r1StfgdKEIgGATJNiQQBDswYjN5pLsHWlHIymrKoHKZVZlXWYWQMztnbz33nvvvffee++997o7nU4n99//P1xmZAFs9s5K2smeIYCqyB8/fnwfPyIe/x7vFmV6mddNUS0/+2h3vPNR+nscJY+ni5L+/eJpNV0v8mV7lKTp4y9O5vmimGbl67ZeT/kz+nRRlfl0XeYp/XL29LOPFrsfyTf0XdZWi+O6zq71Azz4DO2y3TTbS7N7abafZvfT7NM0e5BmB2n2MM12d+j/9P0uNdilFrvUZJfa7FKjXWq1S812H37kQc3LHHi+uV7ln310kp6kr+n/L/Tfk/RL/pf/K/WXF/7r7/Y++…
FDF95987A42C78C9605301D75522C53F	1	mrv	JChemExcel+wcAAB+LCAAAAAAABADtvQdgHEmWJSYvbcp7f0r1StfgdKEIgGATJNiQQBDswYjN5pLsHWlHIymrKoHKZVZlXWYWQMztnbz33nvvvffee++997o7nU4n99//P1xmZAFs9s5K2smeIYCqyB8/fnwfPyIe/x7vFmV6mddNUS0/+2h3vPNR+nscJY+ni5L+/eJpNV0v8mV7lKTp4y9O5vmimGbl67ZeT/kz+nRRlfl0XeYp/XL29LOPFrsfyTf0XdZWi+O6zq71Azz4DO2y3TTbS7N7abafZvfT7NM0e5BmB2n2MM12d+j/9P0uNdilFrvUZJfa7FKjXWq1S812H37kQc3LHHi+uV7ln310kp6kr+n/L/Tfk/RL/lf/K/nHC//1d3uff…
0D3C6C0C3043A1AB3CE73473512CB9EF	1	mrv	JChemExcelVggAAB+LCAAAAAAABADtvQdgHEmWJSYvbcp7f0r1StfgdKEIgGATJNiQQBDswYjN5pLsHWlHIymrKoHKZVZlXWYWQMztnbz33nvvvffee++997o7nU4n99//P1xmZAFs9s5K2smeIYCqyB8/fnwfPyIe/x7vFmV6mddNUS0/+2h3vPNR+nscJY+ni5L+/eJpNV0v8mV7lKTp4y9O5vmimGbl67ZeT/kz+nRRlfl0XeYp/XL29LOPFrsfyTf0XdZWi+O6zq71Azz4DO2y3TTbS7N7abafZvfT7NM0e5BmB2n2MM12d+j/9P0uNdilFrvUZJfa7FKjXWq1S812qd3ezkce5LzMgeub61X+2UcnKf57Tf9/of+epF/yv+6/Z+kL//13e…
93C804B6C426028B31C3113237C91497	1	mrv	JChemExcelrgcAAB+LCAAAAAAABADtvQdgHEmWJSYvbcp7f0r1StfgdKEIgGATJNiQQBDswYjN5pLsHWlHIymrKoHKZVZlXWYWQMztnbz33nvvvffee++997o7nU4n99//P1xmZAFs9s5K2smeIYCqyB8/fnwfPyIe/x7vFmV6mddNUS0/+2h3vPNR+nscJY+ni5L+/eJpNV0v8mV7lKTp4y9O5vmimGbl67ZeT/kz+nRRlfl0XeYp/XL29LOPFrsfyTf0XdZWi+O6zq71Azz4DO2y3TTbS7N7abafZvfT7NM0e5BmB2n2MM12d+j/9P0uNdilFrvUZJfa7FKjXWq1e/CRBzEvc+D45nqVf/bRSWr+e2H//6X9/Ut847/7bo8GvTO+f2/v/s7O/…
6F4818D6D535D5B60E15E32720B2FA34	1	mrv	JChemExceligkAAB+LCAAAAAAABADtvQdgHEmWJSYvbcp7f0r1StfgdKEIgGATJNiQQBDswYjN5pLsHWlHIymrKoHKZVZlXWYWQMztnbz33nvvvffee++997o7nU4n99//P1xmZAFs9s5K2smeIYCqyB8/fnwfPyIe/x7vFmV6mddNUS0/+2h3vPNR+nscJY+ni5L+/eJpNV0v8mV7lKTp4y9O5vmimGbl67ZeT/kz+nRRlfl0XeYp/XL29LOPFrsfyTf0XdZWi+O6zq71Azz4DO2y3TTbS7N7abafZvfT7NM0e5BmB2n2MM12d+j/9P0uNdilFrvUZJfa7FKjXWq1S812qd0etdsDHGq3d+8jr5e8zIH3m+tV/tlHJ6n892X6gv59wb+/1s/kv…
DD7277CB9A738F01B8DF127A252212C9	1	mrv	JChemExcelJgkAAB+LCAAAAAAABADtvQdgHEmWJSYvbcp7f0r1StfgdKEIgGATJNiQQBDswYjN5pLsHWlHIymrKoHKZVZlXWYWQMztnbz33nvvvffee++997o7nU4n99//P1xmZAFs9s5K2smeIYCqyB8/fnwfPyIe/x7vFmV6mddNUS0/+2h3vPNR+nscJY+ni5L+/eJpNV0v8mV7lKTp4y9O5vmimGbl67ZeT/kz+nRRlfl0XeYp/XL29LOPFrsfyTf0XdZWi+O6zq71Azz4DO2y3TTbS7N7abafZvfT7NM0e5BmB2n2MM12d+j/9P0uNdilFrvUZJfa7FKjXWq1S812qd0etdsDnL2PvB7yMgfOb65X+WcfnaT478v0Bf37gn9/ncpn8t8L+…
C319B529B5F806158D0400C74202CCA6	1	mrv	JChemExcel+gcAAB+LCAAAAAAABADtvQdgHEmWJSYvbcp7f0r1StfgdKEIgGATJNiQQBDswYjN5pLsHWlHIymrKoHKZVZlXWYWQMztnbz33nvvvffee++997o7nU4n99//P1xmZAFs9s5K2smeIYCqyB8/fnwfPyIe/x7vFmV6mddNUS0/+2h3vPNR+nscJY+ni5L+/eJpNV0v8mV7lKTp4y9O5vmimGbl67ZeT/kz+nRRlfl0XeYp/XL29LOPFrsfyTf0XdZWi+O6zq71Azz4DO2y3TTbS7N7abafZvfT7NM0e5BmB2n2MM12d+j/9P0uNdilFrvUZJfa7FKjXWq1S812H37kQc3LHHi+uV7ln310kp6kr+n/L/Tfk/RL/lf+e8b/vvDffrf32…
35D9F02D5A547145AAAC955AFEC505F5	1	mrv	JChemExcelMAkAAB+LCAAAAAAABADtvQdgHEmWJSYvbcp7f0r1StfgdKEIgGATJNiQQBDswYjN5pLsHWlHIymrKoHKZVZlXWYWQMztnbz33nvvvffee++997o7nU4n99//P1xmZAFs9s5K2smeIYCqyB8/fnwfPyIe/x7vFmV6mddNUS0/+2h3vPNR+nscJY+ni5L+/eJpNV0v8mV7lKTp4y9O5vmimGbl67ZeT/kz+nRRlfl0XeYp/XL29LOPFrsfyTf0XdZWi+O6zq71Azz4DO2y3TTbS7N7abafZvfT7NM0e5BmB2n2MM12d+j/9P0uNdilFrvUZJfa7FKjXWq1S812qd0etdsDnL2PvB7yMgfOb65X+WcfnaSx/17T/1/wb1/ST/3Nh/Fu7…
DB0F835EBA42BC028CD3763B2241FD97	1	mrv	JChemExcelfwkAAB+LCAAAAAAABADtvQdgHEmWJSYvbcp7f0r1StfgdKEIgGATJNiQQBDswYjN5pLsHWlHIymrKoHKZVZlXWYWQMztnbz33nvvvffee++997o7nU4n99//P1xmZAFs9s5K2smeIYCqyB8/fnwfPyIe/x7vFmV6mddNUS0/+2h3vPNR+nscJY+ni5L+/eJpNV0v8mV7lKTp4y9O5vmimGbl67ZeT/kz+nRRlfl0XeYp/XL29LOPFrsfyTf0XdZWi+O6zq71Azz4DO2y3TTbS7N7abafZvfT7NM0e5BmB2n2MM12d+j/9P0uNdilFrvUZJfa7FKjXWq1S812qd0etdsDHGq3d+8jr5e8zIH3m+tV/tlHJyn++zJ9Qf++4N9fp/KZ/…
34EC2E7BCE581CA9E3CC4D1957CA5B80	1	mrv	JChemExcelgAkAAB+LCAAAAAAABADtvQdgHEmWJSYvbcp7f0r1StfgdKEIgGATJNiQQBDswYjN5pLsHWlHIymrKoHKZVZlXWYWQMztnbz33nvvvffee++997o7nU4n99//P1xmZAFs9s5K2smeIYCqyB8/fnwfPyIe/x7vFmV6mddNUS0/+2h3vPNR+nscJY+ni5L+/eJpNV0v8mV7lKTp4y9O5vmimGbl67ZeT/kz+nRRlfl0XeYp/XL29LOPFrsfyTf0XdZWi+O6zq71Azz4DO2y3TTbS7N7abafZvfT7NM0e5BmB2n2MM12d+j/9P0uNdilFrvUZJfa7FKjXWq1S812qd0etdsDHGq3d+8jr5e8zIH3m+tV/tlHJyn++zJ9Qf++4N9fp/KZ/…
9E3AA010534A0A70D97968045DC29B0B	1	mrv	JChemExcel2gYAAB+LCAAAAAAABADtvQdgHEmWJSYvbcp7f0r1StfgdKEIgGATJNiQQBDswYjN5pLsHWlHIymrKoHKZVZlXWYWQMztnbz33nvvvffee++997o7nU4n99//P1xmZAFs9s5K2smeIYCqyB8/fnwfPyIe/x7vFmV6mddNUS0/+2h3vPNR+nscJY+ni5L+/eJpNV0v8mV7lKTp4y9O5vmimGbl67ZeT/kz+nRRlfl0XeYp/XL29LOPFrsfyTf0XdZWi+O6zq71Azz4DO2y3TTbS7N7abafZvfT7NM0e5BmB2n2MM12d+j/9P0uNdilFrvUZJfa7FKjXWq1S812H37kQc3LHHi+uV7ln330ZXqS4v/y34vgL/zOf/lvv9v77KN74wefP…
2254897052F137FD5210879098D6F091	1	mrv	JChemExcelqwgAAB+LCAAAAAAABADtvQdgHEmWJSYvbcp7f0r1StfgdKEIgGATJNiQQBDswYjN5pLsHWlHIymrKoHKZVZlXWYWQMztnbz33nvvvffee++997o7nU4n99//P1xmZAFs9s5K2smeIYCqyB8/fnwfPyIe/x7vFmV6mddNUS0/+2h3vPNR+nscJY+ni5L+/eJpNV0v8mV7lKTp4y9O5vmimGbl67ZeT/kz+nRRlfl0XeYp/XL29LOPFrsfyTf0XdZWi+O6zq71Azz4DO2y3TTbS7N7abafZvfT7NM0e5BmB2n2MM12d+j/9P0uNdilFrvUZJfa7FKjXWq1S812qd0etdvb/ciDnpc58H1zvco/++gkfZ2epC/035P0S/7X/+8Z//fCh…
527B9FA10D8164617B3CF7F1DCD48434	1	mrv	JChemExcelIAkAAB+LCAAAAAAABADtvQdgHEmWJSYvbcp7f0r1StfgdKEIgGATJNiQQBDswYjN5pLsHWlHIymrKoHKZVZlXWYWQMztnbz33nvvvffee++997o7nU4n99//P1xmZAFs9s5K2smeIYCqyB8/fnwfPyIe/x7vFmV6mddNUS0/+2h3vPNR+nscJY+ni5L+/eJpNV0v8mV7lKTp4y9O5vmimGbl67ZeT/kz+nRRlfl0XeYp/XL29LOPFrsfyTf0XdZWi+O6zq71Azz4DO2y3TTbS7N7abafZvfT7NM0e5BmB2n2MM12d+j/9P0uNdilFrvUZJfa7FKjXWq1S812qd0etdsDnL2PvB7yMgfOb65X+WcfnaTd/57p//HfC/7/l/zvCx/Gu…
1925CE742FE2184362B82E713EE45F95	1	mrv	JChemExceldwgAAB+LCAAAAAAABADtvQdgHEmWJSYvbcp7f0r1StfgdKEIgGATJNiQQBDswYjN5pLsHWlHIymrKoHKZVZlXWYWQMztnbz33nvvvffee++997o7nU4n99//P1xmZAFs9s5K2smeIYCqyB8/fnwfPyIe/x7vFmV6mddNUS0/+2h3vPNR+nscJY+ni5L+/eJpNV0v8mV7lKTp4y9O5vmimGbl67ZeT/kz+nRRlfl0XeYp/XL29LOPFrsfyTf0XdZWi+O6zq71Azz4DO2y3TTbS7N7abafZvfT7NM0e5BmB2n2MM12d+j/9P0uNdilFrvUZJfa7FKjXWq1S812qd3ezkce5LzMgeub61X+2Ucn6Un6gv47Cf770v72gv//pf/+u73PP…
FDA7905D5F7B0A4093F2ACD8AA38E31C	1	mrv	JChemExcellwcAAB+LCAAAAAAABADtvQdgHEmWJSYvbcp7f0r1StfgdKEIgGATJNiQQBDswYjN5pLsHWlHIymrKoHKZVZlXWYWQMztnbz33nvvvffee++997o7nU4n99//P1xmZAFs9s5K2smeIYCqyB8/fnwfPyIe/x7vFmV6mddNUS0/+2h3vPNR+nscJY+ni5L+/eJpNV0v8mV7lKTp4y9O5vmimGbl67ZeT/kz+nRRlfl0XeYp/XL29LOPFrsfyTf0XdZWi+O6zq71Azz4DO2y3TTbS7N7abafZvfT7NM0e5BmB2n2MM12d+j/9P0uNdilFrvUZJfa7FKjXWq1e/CRBzEvc+D45nqVf/bRSfo6PUlf6L8n6Zf8r/5X8o8X/svv9j776NPx/…
7047B5FAB838535BEB2D6E350A689F7E	1	mrv	JChemExceliAkAAB+LCAAAAAAABADtvQdgHEmWJSYvbcp7f0r1StfgdKEIgGATJNiQQBDswYjN5pLsHWlHIymrKoHKZVZlXWYWQMztnbz33nvvvffee++997o7nU4n99//P1xmZAFs9s5K2smeIYCqyB8/fnwfPyIe/x7vFmV6mddNUS0/+2h3vPNR+nscJY+ni5L+/eJpNV0v8mV7lKTp4y9O5vmimGbl67ZeT/kz+nRRlfl0XeYp/XL29LOPFrsfyTf0XdZWi+O6zq71Azz4DO2y3TTbS7N7abafZvfT7NM0e5BmB2n2MM12d+j/9P0uNdilFrvUZJfa7FKjXWq1S812qd0etdsDHGq3d+8jr5e8zIH3m+tV/tlHJ6n892X6Qn8L/3tN/3/B/…
98832934C1006D66605B8C725EB442D9	1	mrv	JChemExcel4QYAAB+LCAAAAAAABADtvQdgHEmWJSYvbcp7f0r1StfgdKEIgGATJNiQQBDswYjN5pLsHWlHIymrKoHKZVZlXWYWQMztnbz33nvvvffee++997o7nU4n99//P1xmZAFs9s5K2smeIYCqyB8/fnwfPyIe/x7vFmV6mddNUS0/+2h3vPNR+nscJY+ni5L+/eJpNV0v8mV7lKTp4y9O5vmimGbl67ZeT/kz+nRRlfl0XeYp/XL29LOPFrsfyTf0XdZWi+O6zq71Azz4DO2y3TTbS7N7abafZvfT7NM0e5BmB2n2MM12d+j/9P0uNdilFrvUZJfa7H76kQcpL3Pg9uZ6lX/20Yv0hP6Tf7/kf81/z/Cv/967vc8+2ht/+umDe/cP9vbvf…
060A6327D6E2CA49AAD2F27E9F2065AF	1	mrv	JChemExcelmAcAAB+LCAAAAAAABADtvQdgHEmWJSYvbcp7f0r1StfgdKEIgGATJNiQQBDswYjN5pLsHWlHIymrKoHKZVZlXWYWQMztnbz33nvvvffee++997o7nU4n99//P1xmZAFs9s5K2smeIYCqyB8/fnwfPyIe/x7vFmV6mddNUS0/+2h3vPNR+nscJY+ni5L+/eJpNV0v8mV7lKTp4y9O5vmimGbl67ZeT/kz+nRRlfl0XeYp/XL29LOPFrsfyTf0XdZWi+O6zq71Azz4DO2y3TTbS7N7abafZvfT7NM0e5BmB2n2MM12d+j/9P0uNdilFrvUZJfa7FKjXWq1e/CRBzEvc+D45nqVf/bRSfo6PUlf6L8n6Zf8L/1Xyg987L/8bu+zjz4d7…
A8C0C6B09AAE2B3CC6BF292096BA5FCD	1	mrv	JChemExcelKAkAAB+LCAAAAAAABADtvQdgHEmWJSYvbcp7f0r1StfgdKEIgGATJNiQQBDswYjN5pLsHWlHIymrKoHKZVZlXWYWQMztnbz33nvvvffee++997o7nU4n99//P1xmZAFs9s5K2smeIYCqyB8/fnwfPyIe/x7vFmV6mddNUS0/+2h3vPNR+nscJY+ni5L+/eJpNV0v8mV7lKTp4y9O5vmimGbl67ZeT/kz+nRRlfl0XeYp/XL29LOPFrsfyTf0XdZWi+O6zq71Azz4DO2y3TTbS7N7abafZvfT7NM0e5BmB2n2MM12d+j/9P0uNdilFrvUZJfa7FKjXWq1S812qd0etdsDnL2PvB7yMgfOb65X+WcfnaTd/17wv1/yv6/17xf4z4fxb…
45D4D965DAED18877A93134925BBDD48	1	mrv	JChemExcelKQkAAB+LCAAAAAAABADtvQdgHEmWJSYvbcp7f0r1StfgdKEIgGATJNiQQBDswYjN5pLsHWlHIymrKoHKZVZlXWYWQMztnbz33nvvvffee++997o7nU4n99//P1xmZAFs9s5K2smeIYCqyB8/fnwfPyIe/x7vFmV6mddNUS0/+2h3vPNR+nscJY+ni5L+/eJpNV0v8mV7lKTp4y9O5vmimGbl67ZeT/kz+nRRlfl0XeYp/XL29LOPFrsfyTf0XdZWi+O6zq71Azz4DO2y3TTbS7N7abafZvfT7NM0e5BmB2n2MM12d+j/9P0uNdilFrvUZJfa7FKjXWq1S812qd0etdsDnL2PvB7yMgfOb65X+WcfnaQn6ZfpixQ/+/+9pv+/4P/Tf…
0F32CFEFAF5BBF53BE8A4FC43549DB3A	1	mrv	JChemExcelLAkAAB+LCAAAAAAABADtvQdgHEmWJSYvbcp7f0r1StfgdKEIgGATJNiQQBDswYjN5pLsHWlHIymrKoHKZVZlXWYWQMztnbz33nvvvffee++997o7nU4n99//P1xmZAFs9s5K2smeIYCqyB8/fnwfPyIe/x7vFmV6mddNUS0/+2h3vPNR+nscJY+ni5L+/eJpNV0v8mV7lKTp4y9O5vmimGbl67ZeT/kz+nRRlfl0XeYp/XL29LOPFrsfyTf0XdZWi+O6zq71Azz4DO2y3TTbS7N7abafZvfT7NM0e5BmB2n2MM12d+j/9P0uNdilFrvUZJfa7FKjXWq1S812qd0etdsDnL2PvB7yMgfOb65X+WcfnaT478v0RSq/hf+9pv+/4P/Tf…
54806CB2BB68FC08283E63DBBD1AE432	1	mrv	JChemExceliAkAAB+LCAAAAAAABADtvQdgHEmWJSYvbcp7f0r1StfgdKEIgGATJNiQQBDswYjN5pLsHWlHIymrKoHKZVZlXWYWQMztnbz33nvvvffee++997o7nU4n99//P1xmZAFs9s5K2smeIYCqyB8/fnwfPyIe/x7vFmV6mddNUS0/+2h3vPNR+nscJY+ni5L+/eJpNV0v8mV7lKTp4y9O5vmimGbl67ZeT/kz+nRRlfl0XeYp/XL29LOPFrsfyTf0XdZWi+O6zq71Azz4DO2y3TTbS7N7abafZvfT7NM0e5BmB2n2MM12d+j/9P0uNdilFrvUZJfa7FKjXWq1S812qd0etdsDHGq3d+8jr5e8zIH3m+tV/tlHJyn++zJ9kcpv3f9e0/9f8…
69C6E6D26EE98313C388C56FC3A059F7	1	mrv	JChemExcelhgkAAB+LCAAAAAAABADtvQdgHEmWJSYvbcp7f0r1StfgdKEIgGATJNiQQBDswYjN5pLsHWlHIymrKoHKZVZlXWYWQMztnbz33nvvvffee++997o7nU4n99//P1xmZAFs9s5K2smeIYCqyB8/fnwfPyIe/x7vFmV6mddNUS0/+2h3vPNR+nscJY+ni5L+/eJpNV0v8mV7lKTp4y9O5vmimGbl67ZeT/kz+nRRlfl0XeYp/XL29LOPFrsfyTf0XdZWi+O6zq71Azz4DO2y3TTbS7N7abafZvfT7NM0e5BmB2n2MM12d+j/9P0uNdilFrvUZJfa7FKjXWq1S812qd0etdsDHGq3d+8jr5e8zIH3m+tV/tlHJyn++zJ9kcpv3f9e0/9f8…
325BF948567E86C9257B0095DA6E9ABF	1	mrv	JChemExcelnAkAAB+LCAAAAAAABADtvQdgHEmWJSYvbcp7f0r1StfgdKEIgGATJNiQQBDswYjN5pLsHWlHIymrKoHKZVZlXWYWQMztnbz33nvvvffee++997o7nU4n99//P1xmZAFs9s5K2smeIYCqyB8/fnwfPyIe/x7vFmV6mddNUS0/+2h3vPNR+nscJY+ni5L+/eJpNV0v8mV7lKTp4y9O5vmimGbl67ZeT/kz+nRRlfl0XeYp/XL29LOPFrsfyTf0XdZWi+O6zq71Azz4DO2y3TTbS7N7abafZvfT7NM0e5BmB2n2MM12d+j/9P0uNdilFrvUZJfa7FKjXWq1S812qd0etdsDHGq3d+8jr5e8zIH3m+tV/tlHL9KT9EUq/57Qf6/53xP7t…
5EB9CF717908697596F1B56BFEC36C79	1	mrv	JChemExcelKwkAAB+LCAAAAAAABADtvQdgHEmWJSYvbcp7f0r1StfgdKEIgGATJNiQQBDswYjN5pLsHWlHIymrKoHKZVZlXWYWQMztnbz33nvvvffee++997o7nU4n99//P1xmZAFs9s5K2smeIYCqyB8/fnwfPyIe/x7vFmV6mddNUS0/+2h3vPNR+nscJY+ni5L+/eJpNV0v8mV7lKTp4y9O5vmimGbl67ZeT/kz+nRRlfl0XeYp/XL29LOPFrsfyTf0XdZWi+O6zq71Azz4DO2y3TTbS7N7abafZvfT7NM0e5BmB2n2MM12d+j/9P0uNdilFrvUZJfa7FKjXWq1S812qd0etdsDnL2PvB7yMgfOb65X+WcfnaSv0y/pvxfpSeS/1/T/F/x/+…
01A7F0246DA952AC4CA92024D289D179	1	mrv	JChemExceljwkAAB+LCAAAAAAABADtvQdgHEmWJSYvbcp7f0r1StfgdKEIgGATJNiQQBDswYjN5pLsHWlHIymrKoHKZVZlXWYWQMztnbz33nvvvffee++997o7nU4n99//P1xmZAFs9s5K2smeIYCqyB8/fnwfPyIe/x7vFmV6mddNUS0/+2h3vPNR+nscJY+ni5L+/eJpNV0v8mV7lKTp4y9O5vmimGbl67ZeT/kz+nRRlfl0XeYp/XL29LOPFrsfyTf0XdZWi+O6zq71Azz4DO2y3TTbS7N7abafZvfT7NM0e5BmB2n2MM12d+j/9P0uNdilFrvUZJfa7FKjXWq1S812qd0etdsDHGq3d+8jr5e8zIH3m+tV/tlHJyn++zJ9kcpv3f9e0//lO…
6C0FA4E8947B23081EC6DD42B005FDF9	1	mrv	JChemExcellwcAAB+LCAAAAAAABADtvQdgHEmWJSYvbcp7f0r1StfgdKEIgGATJNiQQBDswYjN5pLsHWlHIymrKoHKZVZlXWYWQMztnbz33nvvvffee++997o7nU4n99//P1xmZAFs9s5K2smeIYCqyB8/fnwfPyIe/x7vFmV6mddNUS0/+2h3vPNR+nscJY+ni5L+/eJpNV0v8mV7lKTp4y9O5vmimGbl67ZeT/kz+nRRlfl0XeYp/XL29LOPFrsfyTf0XdZWi+O6zq71Azz4DO2y3TTbS7N7abafZvfT7NM0e5BmB2n2MM12d+j/9P0uNdilFrvUZJfa7FKjXWq1e/CRBzEvc+D45nqVf/bRSYr/XtB/J/z/L/nfk/RZKt+cpK/9d9/tffbRp…
F076E2BED7972F5E316C321E4D2AB350	1	mrv	JChemExcelXggAAB+LCAAAAAAABADtvQdgHEmWJSYvbcp7f0r1StfgdKEIgGATJNiQQBDswYjN5pLsHWlHIymrKoHKZVZlXWYWQMztnbz33nvvvffee++997o7nU4n99//P1xmZAFs9s5K2smeIYCqyB8/fnwfPyIe/x7vFmV6mddNUS0/+2h3vPNR+nscJY+ni5L+/eJpNV0v8mV7lKTp4y9O5vmimGbl67ZeT/kz+nRRlfl0XeYp/XL29LOPFrsfyTf0XdZWi+O6zq71Azz4DO2y3TTbS7N7abafZvfT7NM0e5BmB2n2MM12d+j/9P0uNdilFrvUZJfa7FKjXWq1S812qd3ezkce5LzMgeub61X+2Ucn6YtU/o//XutP94n896X//rs9IsDee…
C12A1970441539D0BF4B13E07B662628	1	mrv	JChemExceldgcAAB+LCAAAAAAABADtvQdgHEmWJSYvbcp7f0r1StfgdKEIgGATJNiQQBDswYjN5pLsHWlHIymrKoHKZVZlXWYWQMztnbz33nvvvffee++997o7nU4n99//P1xmZAFs9s5K2smeIYCqyB8/fnwfPyIe/x7vFmV6mddNUS0/+2h3vPNR+nscJY+ni5L+/eJpNV0v8mV7lKTp4y9O5vmimGbl67ZeT/kz+nRRlfl0XeYp/XL29LOPFrsfyTf0XdZWi+O6zq71Azz4DO2y3TTbS7N7abafZvfT7NM0e5BmB2n2MM12d+j/9P0uNdilFrvUZJfa7FKj3QcfedDyMgd+b65X+WcffZmepC/0/+6/1/a3L/033+199tH23vjB7r2dTx8+2…
BD4098FC439AE5CC3CEBF87C6311915A	1	mrv	JChemExceljAkAAB+LCAAAAAAABADtvQdgHEmWJSYvbcp7f0r1StfgdKEIgGATJNiQQBDswYjN5pLsHWlHIymrKoHKZVZlXWYWQMztnbz33nvvvffee++997o7nU4n99//P1xmZAFs9s5K2smeIYCqyB8/fnwfPyIe/x7vFmV6mddNUS0/+2h3vPNR+nscJY+ni5L+/eJpNV0v8mV7lKTp4y9O5vmimGbl67ZeT/kz+nRRlfl0XeYp/XL29LOPFrsfyTf0XdZWi+O6zq71Azz4DO2y3TTbS7N7abafZvfT7NM0e5BmB2n2MM12d+j/9P0uNdilFrvUZJfa7FKjXWq1S812qd0etdsDHGq3d+8jr5e8zIH3m+tV/tlHJ6n57wX95/7Cf1963+H/X…
6864D751346BAAB7962097500EE92E46	1	mrv	JChemExcel5gkAAB+LCAAAAAAABADtvQdgHEmWJSYvbcp7f0r1StfgdKEIgGATJNiQQBDswYjN5pLsHWlHIymrKoHKZVZlXWYWQMztnbz33nvvvffee++997o7nU4n99//P1xmZAFs9s5K2smeIYCqyB8/fnwfPyIe/x7vFmV6mddNUS0/+2h3vPNR+nscJY+ni5L+/eJpNV0v8mV7lKTp4y9O5vmimGbl67ZeT/kz+nRRlfl0XeYp/XL29LOPFrsfyTf0XdZWi+O6zq71Azz4DO2y3TTbS7N7abafZvfT7NM0e5BmB2n2MM12d+j/9P0uNdilFrvUZJfa7FKjXWq1S812qd0etdsDHGq3R+329j/yesrLHLi/uV7ln310kpr/XtB/7i/9r7T/8…
E849AB485BE53B9D5F1FF4CE63F878B6	1	mrv	JChemExceljwkAAB+LCAAAAAAABADtvQdgHEmWJSYvbcp7f0r1StfgdKEIgGATJNiQQBDswYjN5pLsHWlHIymrKoHKZVZlXWYWQMztnbz33nvvvffee++997o7nU4n99//P1xmZAFs9s5K2smeIYCqyB8/fnwfPyIe/x7vFmV6mddNUS0/+2h3vPNR+nscJY+ni5L+/eJpNV0v8mV7lKTp4y9O5vmimGbl67ZeT/kz+nRRlfl0XeYp/XL29LOPFrsfyTf0XdZWi+O6zq71Azz4DO2y3TTbS7N7abafZvfT7NM0e5BmB2n2MM12d+j/9P0uNdilFrvUZJfa7FKjXWq1S812qd0etdsDHGq3d+8jr5e8zIH3m+tV/tlHX6Yn6Qv6/0n6Jf8rv7ufX…
A56A263CB78BA3A8E5E6E5047DB3678C	1	mrv	JChemExcel0ggAAB+LCAAAAAAABADtvQdgHEmWJSYvbcp7f0r1StfgdKEIgGATJNiQQBDswYjN5pLsHWlHIymrKoHKZVZlXWYWQMztnbz33nvvvffee++997o7nU4n99//P1xmZAFs9s5K2smeIYCqyB8/fnwfPyIe/x7vFmV6mddNUS0/+2h3vPNR+nscJY+ni5L+/eJpNV0v8mV7lKTp4y9O5vmimGbl67ZeT/kz+nRRlfl0XeYp/XL29LOPFrsfyTf0XdZWi+O6zq71Azz4DO2y3TTbS7N7abafZvfT7NM0e5BmB2n2MM12d+j/9P0uNdilFrvUZJfa7FKjXWq1S812qd0etdvb/ciDnpc58H1zvco/++gkxX8v6L8T91/p/8FfvUi/9EG82…
5B0DD5316EE3E2C83E0AFF3179032E1E	1	mrv	JChemExcel0AgAAB+LCAAAAAAABADtvQdgHEmWJSYvbcp7f0r1StfgdKEIgGATJNiQQBDswYjN5pLsHWlHIymrKoHKZVZlXWYWQMztnbz33nvvvffee++997o7nU4n99//P1xmZAFs9s5K2smeIYCqyB8/fnwfPyIe/x7vFmV6mddNUS0/+2h3vPNR+nscJY+ni5L+/eJpNV0v8mV7lKTp4y9O5vmimGbl67ZeT/kz+nRRlfl0XeYp/XL29LOPFrsfyTf0XdZWi+O6zq71Azz4DO2y3TTbS7N7abafZvfT7NM0e5BmB2n2MM12d+j/9P0uNdilFrvUZJfa7FKjXWq1S812qd0etdvb/ciDnpc58H1zvco/++gkxX8v6L+T3n/P9Dv8/0sfwru9z…
A19F58CCB2D3DFB7DDC7D6EA4881C667	1	mrv	JChemExcelJQkAAB+LCAAAAAAABADtvQdgHEmWJSYvbcp7f0r1StfgdKEIgGATJNiQQBDswYjN5pLsHWlHIymrKoHKZVZlXWYWQMztnbz33nvvvffee++997o7nU4n99//P1xmZAFs9s5K2smeIYCqyB8/fnwfPyIe/x7vFmV6mddNUS0/+2h3vPNR+nscJY+ni5L+/eJpNV0v8mV7lKTp4y9O5vmimGbl67ZeT/kz+nRRlfl0XeYp/XL29LOPFrsfyTf0XdZWi+O6zq71Azz4DO2y3TTbS7N7abafZvfT7NM0e5BmB2n2MM12d+j/9P0uNdilFrvUZJfa7FKjXWq1S812qd0etdsDnL2PvB7yMgfOb65X+WcfnaThf8+Cv17w/7/kf1/4MN7tf…
CA3305100D40C76D4DE09E02723AD92F	1	mrv	JChemExcel0ggAAB+LCAAAAAAABADtvQdgHEmWJSYvbcp7f0r1StfgdKEIgGATJNiQQBDswYjN5pLsHWlHIymrKoHKZVZlXWYWQMztnbz33nvvvffee++997o7nU4n99//P1xmZAFs9s5K2smeIYCqyB8/fnwfPyIe/x7vFmV6mddNUS0/+2h3vPNR+nscJY+ni5L+/eJpNV0v8mV7lKTp4y9O5vmimGbl67ZeT/kz+nRRlfl0XeYp/XL29LOPFrsfyTf0XdZWi+O6zq71Azz4DO2y3TTbS7N7abafZvfT7NM0e5BmB2n2MM12d+j/9P0uNdilFrvUZJfa7FKjXWq1S812qd0etdvb/ciDnpc58H1zvco/++gkxX8v6L+T8L/S/vqC//+lD+Ld3…
90E4368500750B1CA7365A79FEA99249	1	mrv	JChemExcel0QgAAB+LCAAAAAAABADtvQdgHEmWJSYvbcp7f0r1StfgdKEIgGATJNiQQBDswYjN5pLsHWlHIymrKoHKZVZlXWYWQMztnbz33nvvvffee++997o7nU4n99//P1xmZAFs9s5K2smeIYCqyB8/fnwfPyIe/x7vFmV6mddNUS0/+2h3vPNR+nscJY+ni5L+/eJpNV0v8mV7lKTp4y9O5vmimGbl67ZeT/kz+nRRlfl0XeYp/XL29LOPFrsfyTf0XdZWi+O6zq71Azz4DO2y3TTbS7N7abafZvfT7NM0e5BmB2n2MM12d+j/9P0uNdilFrvUZJfa7FKjXWq1S812qd0etdvb/ciDnpc58H1zvco/++gkxX8v6L+T4L9n9rcX/P8vfQjv9…
486D19E05A287F3A9B080021785475A1	1	mrv	JChemExcelIwkAAB+LCAAAAAAABADtvQdgHEmWJSYvbcp7f0r1StfgdKEIgGATJNiQQBDswYjN5pLsHWlHIymrKoHKZVZlXWYWQMztnbz33nvvvffee++997o7nU4n99//P1xmZAFs9s5K2smeIYCqyB8/fnwfPyIe/x7vFmV6mddNUS0/+2h3vPNR+nscJY+ni5L+/eJpNV0v8mV7lKTp4y9O5vmimGbl67ZeT/kz+nRRlfl0XeYp/XL29LOPFrsfyTf0XdZWi+O6zq71Azz4DO2y3TTbS7N7abafZvfT7NM0e5BmB2n2MM12d+j/9P0uNdilFrvUZJfa7FKjXWq1S812qd0etdsDnL2PvB7yMgfOb65X+WcfnaT9/57Z317w/7/kf1/4MN7tf…
B3F56AD21688AD91444DBAE922C26654	1	mrv	JChemExcelxwgAAB+LCAAAAAAABADtvQdgHEmWJSYvbcp7f0r1StfgdKEIgGATJNiQQBDswYjN5pLsHWlHIymrKoHKZVZlXWYWQMztnbz33nvvvffee++997o7nU4n99//P1xmZAFs9s5K2smeIYCqyB8/fnwfPyIe/x7vFmV6mddNUS0/+2h3vPNR+nscJY+ni5L+/eJpNV0v8mV7lKTp4y9O5vmimGbl67ZeT/kz+nRRlfl0XeYp/XL29LOPFrsfyTf0XdZWi+O6zq71Azz4DO2y3TTbS7N7abafZvfT7NM0e5BmB2n2MM12d+j/9P0uNdilFrvUZJfa7FKjXWq1S812qd0etdvb/ciDnpc58H1zvco/++gkDf975v3+gv//Jf/7wofwbu+zj…
16F038454C1AD2E6B59D69FD3316DFE0	1	mrv	JChemExcelIQkAAB+LCAAAAAAABADtvQdgHEmWJSYvbcp7f0r1StfgdKEIgGATJNiQQBDswYjN5pLsHWlHIymrKoHKZVZlXWYWQMztnbz33nvvvffee++997o7nU4n99//P1xmZAFs9s5K2smeIYCqyB8/fnwfPyIe/x7vFmV6mddNUS0/+2h3vPNR+nscJY+ni5L+/eJpNV0v8mV7lKTp4y9O5vmimGbl67ZeT/kz+nRRlfl0XeYp/XL29LOPFrsfyTf0XdZWi+O6zq71Azz4DO2y3TTbS7N7abafZvfT7NM0e5BmB2n2MM12d+j/9P0uNdilFrvUZJfa7FKjXWq1S812qd0etdsDnL2PvB7yMgfOb65X+WcfnaTd/555v7/g/3/J/77wYbzb+…
C5519E14C332DA007C5816490FE9727B	1	mrv	JChemExcelIQkAAB+LCAAAAAAABADtvQdgHEmWJSYvbcp7f0r1StfgdKEIgGATJNiQQBDswYjN5pLsHWlHIymrKoHKZVZlXWYWQMztnbz33nvvvffee++997o7nU4n99//P1xmZAFs9s5K2smeIYCqyB8/fnwfPyIe/x7vFmV6mddNUS0/+2h3vPNR+nscJY+ni5L+/eJpNV0v8mV7lKTp4y9O5vmimGbl67ZeT/kz+nRRlfl0XeYp/XL29LOPFrsfyTf0XdZWi+O6zq71Azz4DO2y3TTbS7N7abafZvfT7NM0e5BmB2n2MM12d+j/9P0uNdilFrvUZJfa7FKjXWq1S812qd0etdsDnL2PvB7yMgfOb65X+WcfnaTd/555/77g/3/J/77wYbzb+…
640AE3BCCCC352501C8C438F8E215163	1	mrv	JChemExcelxwgAAB+LCAAAAAAABADtvQdgHEmWJSYvbcp7f0r1StfgdKEIgGATJNiQQBDswYjN5pLsHWlHIymrKoHKZVZlXWYWQMztnbz33nvvvffee++997o7nU4n99//P1xmZAFs9s5K2smeIYCqyB8/fnwfPyIe/x7vFmV6mddNUS0/+2h3vPNR+nscJY+ni5L+/eJpNV0v8mV7lKTp4y9O5vmimGbl67ZeT/kz+nRRlfl0XeYp/XL29LOPFrsfyTf0XdZWi+O6zq71Azz4DO2y3TTbS7N7abafZvfT7NM0e5BmB2n2MM12d+j/9P0uNdilFrvUZJfa7FKjXWq1S812qd0etdvb/ciDnpc58H1zvco/++gkDf975v37gv//Jf/7wofwbg9k+…
E4E3CAE6E2EE409E025A89008900B3D8	1	mrv	JChemExceldggAAB+LCAAAAAAABADtvQdgHEmWJSYvbcp7f0r1StfgdKEIgGATJNiQQBDswYjN5pLsHWlHIymrKoHKZVZlXWYWQMztnbz33nvvvffee++997o7nU4n99//P1xmZAFs9s5K2smeIYCqyB8/fnwfPyIe/x7vFmV6mddNUS0/+2h3vPNR+nscJY+ni5L+/eJpNV0v8mV7lKTp4y9O5vmimGbl67ZeT/kz+nRRlfl0XeYp/XL29LOPFrsfyTf0XdZWi+O6zq71Azz4DO2y3TTbS7N7abafZvfT7NM0e5BmB2n2MM12d+j/9P0uNdilFrvUZJfa7FKjXWq1S812qd3ezkce5LzMgeub61X+2Ucn6Un6gv476fz3TH++4P9/6b//bu+zj…
3C1C280537A933472B34DCF5BE56C928	1	mrv	JChemExcelxggAAB+LCAAAAAAABADtvQdgHEmWJSYvbcp7f0r1StfgdKEIgGATJNiQQBDswYjN5pLsHWlHIymrKoHKZVZlXWYWQMztnbz33nvvvffee++997o7nU4n99//P1xmZAFs9s5K2smeIYCqyB8/fnwfPyIe/x7vFmV6mddNUS0/+2h3vPNR+nscJY+ni5L+/eJpNV0v8mV7lKTp4y9O5vmimGbl67ZeT/kz+nRRlfl0XeYp/XL29LOPFrsfyTf0XdZWi+O6zq71Azz4DO2y3TTbS7N7abafZvfT7NM0e5BmB2n2MM12d+j/9P0uNdilFrvUZJfa7FKjXWq1S812qd0etdvb/ciDnpc58H1zvco/++gkDf97pv/Hfy/4/1/yvy98CO/2Q…
3C4CFC8A65D53A52A415CB1E0C9E87D9	1	mrv	JChemExcel5AYAAB+LCAAAAAAABADtvQdgHEmWJSYvbcp7f0r1StfgdKEIgGATJNiQQBDswYjN5pLsHWlHIymrKoHKZVZlXWYWQMztnbz33nvvvffee++997o7nU4n99//P1xmZAFs9s5K2smeIYCqyB8/fnwfPyIe/x7vFmV6mddNUS0/+2h3vPNR+nscJY+ni5L+/eJpNV0v8mV7lKTp4y9O5vmimGbl67ZeT/kz+nRRlfl0XeYp/XL29LOPFrsfyTf0XdZWi+O6zq71Azz4DO2y3TTbS7N7abafZvfT7NM0e5BmB2n2MM12d+j/9P0uNdilFrvUZJfa7H76kQcpL3Pg9uZ6lX/20Ul6kr7Q/5+kX/K/3n/+e+/2MNB79+59+uDh7t7uwd7Bz…
D8D76BF7C02A05D6243FFF2004C6D4F4	1	mrv	JChemExcel1AkAAB+LCAAAAAAABADtvQdgHEmWJSYvbcp7f0r1StfgdKEIgGATJNiQQBDswYjN5pLsHWlHIymrKoHKZVZlXWYWQMztnbz33nvvvffee++997o7nU4n99//P1xmZAFs9s5K2smeIYCqyB8/fnwfPyIe/x7vFmV6mddNUS0/+2h3vPNR+nscJY+ni5L+/eJpNV0v8mV7lKTp4y9O5vmimGbl67ZeT/kz+nRRlfl0XeYp/XL29LOPFrsfyTf0XdZWi+O6zq71Azz4DO2y3TTbS7N7abafZvfT7NM0e5BmB2n2MM12d+j/9P0uNdilFrvUZJfa7FKjXWq1S812qd0etdsDHGq3R+329j/yesrLHLi/uV7ln330Ij3h/9xP+e0Z//elf…
2A8B980913A0E50228A632E9B7EDD040	1	mrv	JChemExcelJQkAAB+LCAAAAAAABADtvQdgHEmWJSYvbcp7f0r1StfgdKEIgGATJNiQQBDswYjN5pLsHWlHIymrKoHKZVZlXWYWQMztnbz33nvvvffee++997o7nU4n99//P1xmZAFs9s5K2smeIYCqyB8/fnwfPyIe/x7vFmV6mddNUS0/+2h3vPNR+nscJY+ni5L+/eJpNV0v8mV7lKTp4y9O5vmimGbl67ZeT/kz+nRRlfl0XeYp/XL29LOPFrsfyTf0XdZWi+O6zq71Azz4DO2y3TTbS7N7abafZvfT7NM0e5BmB2n2MM12d+j/9P0uNdilFrvUZJfa7FKjXWq1S812qd0etdsDnL2PvB7yMgfOb65X+WcfnaSb/nvB//+S/33hw3i399lHO…
8DA93BB8E07E92B67DAD91C8B4858F02	1	mrv	JChemExcelYQcAAB+LCAAAAAAABADtvQdgHEmWJSYvbcp7f0r1StfgdKEIgGATJNiQQBDswYjN5pLsHWlHIymrKoHKZVZlXWYWQMztnbz33nvvvffee++997o7nU4n99//P1xmZAFs9s5K2smeIYCqyB8/fnwfPyIe/x7vFmV6mddNUS0/+2h3vPNR+nscJY+ni5L+/eJpNV0v8mV7lKTp4y9O5vmimGbl67ZeT/kz+nRRlfl0XeYp/XL29LOPFrsfyTf0XdZWi+O6zq71Azz4DO2y3TTbS7N7abafZvfT7NM0e5BmB2n2MM12d+j/9P0uNdilFrvUZJfa7FKj3QcfedDyMgd+b65X+WcfPUtP9L8X9jf8/qX523/z3d5nH+2MHxzcf7j/cOfe/…
0E0789FBFAB7A338A9418EF220EF89B2	1	mrv	JChemExceloAcAAB+LCAAAAAAABADtvQdgHEmWJSYvbcp7f0r1StfgdKEIgGATJNiQQBDswYjN5pLsHWlHIymrKoHKZVZlXWYWQMztnbz33nvvvffee++997o7nU4n99//P1xmZAFs9s5K2smeIYCqyB8/fnwfPyIe/x7vFmV6mddNUS0/+2h3vPNR+nscJY+ni5L+/eJpNV0v8mV7lKTp4y9O5vmimGbl67ZeT/kz+nRRlfl0XeYp/XL29LOPFrsfyTf0XdZWi+O6zq71Azz4DO2y3TTbS7N7abafZvfT7NM0e5BmB2n2MM12d+j/9P0uNdilFrvUZJfa7FKjXWq1e/CRBzEvc+D45nqVf/bRs/RE/3thf8PvX+rf9L3/7ru9zz7aGT84uP9w/…
B04FEEA462B744D6A6F1B49525975004	1	mrv	JChemExcelZwYAAB+LCAAAAAAABADtvQdgHEmWJSYvbcp7f0r1StfgdKEIgGATJNiQQBDswYjN5pLsHWlHIymrKoHKZVZlXWYWQMztnbz33nvvvffee++997o7nU4n99//P1xmZAFs9s5K2smeIYCqyB8/fnwfPyIe/x7vFmV6mddNUS0/+2h3vPNR+nscJY+ni5L+/eJpNV0v8mV7lKTp4y9O5vmimGbl67ZeT/kz+nRRlfl0XeYp/XL29LOPFrsfyTf0XdZWi+O6zq71Azz4DO2y3TTbS7N7abafZvfT7NM0e5BmB2n2MM12d+j/9P0uNdilFrv7H3kQ8jIHTm+uV/lnH71IT7z/zF/4+dp/593eZx9t74z3Pn1wcLCzf2//wcOHu7ufHtxLd…
B6EA923EECFFB298AEC3480B4981E6EE	1	mrv	JChemExcelmAkAAB+LCAAAAAAABADtvQdgHEmWJSYvbcp7f0r1StfgdKEIgGATJNiQQBDswYjN5pLsHWlHIymrKoHKZVZlXWYWQMztnbz33nvvvffee++997o7nU4n99//P1xmZAFs9s5K2smeIYCqyB8/fnwfPyIe/x7vFmV6mddNUS0/+2h3vPNR+nscJY+ni5L+/eJpNV0v8mV7lKTp4y9O5vmimGbl67ZeT/kz+nRRlfl0XeYp/XL29LOPFrsfyTf0XdZWi+O6zq71Azz4DO2y3TTbS7N7abafZvfT7NM0e5BmB2n2MM12d+j/9P0uNdilFrvUZJfa7FKjXWq1S812qd0etdsDHGq3R+329j/yesrLHLi/uV7ln310kp6kr9Mv6b8XKX6Xf…
084CA6712B5EC48CFE0F1F48BF82ADDC	1	mrv	JChemExcel2QkAAB+LCAAAAAAABADtvQdgHEmWJSYvbcp7f0r1StfgdKEIgGATJNiQQBDswYjN5pLsHWlHIymrKoHKZVZlXWYWQMztnbz33nvvvffee++997o7nU4n99//P1xmZAFs9s5K2smeIYCqyB8/fnwfPyIe/x7vFmV6mddNUS0/+2h3vPNR+nscJY+ni5L+/eJpNV0v8mV7lKTp4y9O5vmimGbl67ZeT/kz+nRRlfl0XeYp/XL29LOPFrsfyTf0XdZWi+O6zq71Azz4DO2y3TTbS7N7abafZvfT7NM0e5BmB2n2MM12d+j/9P0uNdilFrvUZJfa7FKjXWq1S812qd0etdsDHGq3R+329j/yesrLHLi/uV7ln310kuK/L9MX9O8L/v11K…
A4E045662ABBCC0C568AA70210DE5A63	1	mrv	JChemExceldwgAAB+LCAAAAAAABADtvQdgHEmWJSYvbcp7f0r1StfgdKEIgGATJNiQQBDswYjN5pLsHWlHIymrKoHKZVZlXWYWQMztnbz33nvvvffee++997o7nU4n99//P1xmZAFs9s5K2smeIYCqyB8/fnwfPyIe/x7vFmV6mddNUS0/+2h3vPNR+nscJY+ni5L+/eJpNV0v8mV7lKTp4y9O5vmimGbl67ZeT/kz+nRRlfl0XeYp/XL29LOPFrsfyTf0XdZWi+O6zq71Azz4DO2y3TTbS7N7abafZvfT7NM0e5BmB2n2MM12d+j/9P0uNdilFrvUZJfa7FKjXWq1S812qd3ezkce5LzMgeub61X+2Ucn6Un6gv47GfjvBf//S//9d3uffbS9M…
62EE1B020D699413FF103105D8D6657E	1	mrv	JChemExceldgkAAB+LCAAAAAAABADtvQdgHEmWJSYvbcp7f0r1StfgdKEIgGATJNiQQBDswYjN5pLsHWlHIymrKoHKZVZlXWYWQMztnbz33nvvvffee++997o7nU4n99//P1xmZAFs9s5K2smeIYCqyB8/fnwfPyIe/x7vFmV6mddNUS0/+2h3vPNR+nscJY+ni5L+/eJpNV0v8mV7lKTp4y9O5vmimGbl67ZeT/kz+nRRlfl0XeYp/XL29LOPFrsfyTf0XdZWi+O6zq71Azz4DO2y3TTbS7N7abafZvfT7NM0e5BmB2n2MM12d+j/9P0uNdilFrvUZJfa7FKjXWq1S812qd0etdsDHGq3d+8jr5e8zIH3m+tV/tlHL9IT/s/9lN+e8X9f6qf60…
010A51724C205B38B4C86C5079D312A8	1	mrv	JChemExcelcgkAAB+LCAAAAAAABADtvQdgHEmWJSYvbcp7f0r1StfgdKEIgGATJNiQQBDswYjN5pLsHWlHIymrKoHKZVZlXWYWQMztnbz33nvvvffee++997o7nU4n99//P1xmZAFs9s5K2smeIYCqyB8/fnwfPyIe/x7vFmV6mddNUS0/+2h3vPNR+nscJY+ni5L+/eJpNV0v8mV7lKTp4y9O5vmimGbl67ZeT/kz+nRRlfl0XeYp/XL29LOPFrsfyTf0XdZWi+O6zq71Azz4DO2y3TTbS7N7abafZvfT7NM0e5BmB2n2MM12d+j/9P0uNdilFrvUZJfa7FKjXWq1S812qd0etdsDnL2PvB7yMgfOb65X+WcffZmepC/o/yfeT/z32v72pfnNh…
819459C0A66ED3919600176FF176E52A	1	mrv	JChemExcelEwgAAB+LCAAAAAAABADtvQdgHEmWJSYvbcp7f0r1StfgdKEIgGATJNiQQBDswYjN5pLsHWlHIymrKoHKZVZlXWYWQMztnbz33nvvvffee++997o7nU4n99//P1xmZAFs9s5K2smeIYCqyB8/fnwfPyIe/x7vFmV6mddNUS0/+2h3vPNR+nscJY+ni5L+/eJpNV0v8mV7lKTp4y9O5vmimGbl67ZeT/kz+nRRlfl0XeYp/XL29LOPFrsfyTf0XdZWi+O6zq71Azz4DO2y3TTbS7N7abafZvfT7NM0e5BmB2n2MM12d+j/9P0uNdilFrvUZJfa7FKjXWq1S812H37kQc3LHHi+uV7ln330Ij1JX6Ty7wn995r/PdG/v5Tf/bff7X320…
2183DD4DA8C2DB93F2118317224CA293	1	mrv	JChemExcelcggAAB+LCAAAAAAABADtvQdgHEmWJSYvbcp7f0r1StfgdKEIgGATJNiQQBDswYjN5pLsHWlHIymrKoHKZVZlXWYWQMztnbz33nvvvffee++997o7nU4n99//P1xmZAFs9s5K2smeIYCqyB8/fnwfPyIe/x7vFmV6mddNUS0/+2h3vPNR+nscJY+ni5L+/eJpNV0v8mV7lKTp4y9O5vmimGbl67ZeT/kz+nRRlfl0XeYp/XL29LOPFrsfyTf0XdZWi+O6zq71Azz4DO2y3TTbS7N7abafZvfT7NM0e5BmB2n2MM12d+j/9P0uNdilFrvUZJfa7FKjXWq1S812qd3ezkce5LzMgeub61X+2UcnKf57Yf//In2dymfyyZfyu//+u73PP…
E3D9EE568254B175B25EF8D6DFF2CFEA	1	mrv	JChemExcelzwgAAB+LCAAAAAAABADtvQdgHEmWJSYvbcp7f0r1StfgdKEIgGATJNiQQBDswYjN5pLsHWlHIymrKoHKZVZlXWYWQMztnbz33nvvvffee++997o7nU4n99//P1xmZAFs9s5K2smeIYCqyB8/fnwfPyIe/x7vFmV6mddNUS0/+2h3vPNR+nscJY+ni5L+/eJpNV0v8mV7lKTp4y9O5vmimGbl67ZeT/kz+nRRlfl0XeYp/XL29LOPFrsfyTf0XdZWi+O6zq71Azz4DO2y3TTbS7N7abafZvfT7NM0e5BmB2n2MM12d+j/9P0uNdilFrvUZJfa7FKjXWq1S812qd0etdvb/ciDnpc58H1zvco/++gklf++TF/ob93/XtP/X6QvfAjv9…
1C53159EB7C6455C2668A63B46A36D8E	1	mrv	JChemExcel0wgAAB+LCAAAAAAABADtvQdgHEmWJSYvbcp7f0r1StfgdKEIgGATJNiQQBDswYjN5pLsHWlHIymrKoHKZVZlXWYWQMztnbz33nvvvffee++997o7nU4n99//P1xmZAFs9s5K2smeIYCqyB8/fnwfPyIe/x7vFmV6mddNUS0/+2h3vPNR+nscJY+ni5L+/eJpNV0v8mV7lKTp4y9O5vmimGbl67ZeT/kz+nRRlfl0XeYp/XL29LOPFrsfyTf0XdZWi+O6zq71Azz4DO2y3TTbS7N7abafZvfT7NM0e5BmB2n2MM12d+j/9P0uNdilFrvUZJfa7FKjXWq1S812qd0etdvb/ciDnpc58H1zvco/++gkNf99mb6wv/v/vab/v0hf+BDe7…
D30E707F302DC070D856C07418BC9FCC	1	mrv	JChemExcelGQkAAB+LCAAAAAAABADtvQdgHEmWJSYvbcp7f0r1StfgdKEIgGATJNiQQBDswYjN5pLsHWlHIymrKoHKZVZlXWYWQMztnbz33nvvvffee++997o7nU4n99//P1xmZAFs9s5K2smeIYCqyB8/fnwfPyIe/x7vFmV6mddNUS0/+2h3vPNR+nscJY+ni5L+/eJpNV0v8mV7lKTp4y9O5vmimGbl67ZeT/kz+nRRlfl0XeYp/XL29LOPFrsfyTf0XdZWi+O6zq71Azz4DO2y3TTbS7N7abafZvfT7NM0e5BmB2n2MM12d+j/9P0uNdilFrvUZJfa7FKjXWq1S812qd0etdsDnL2PvB7yMgfOb65X+WcfnaT47wX//3Uqf8nf5r8vzW8+j…
8E848A1AEBE7E40D1F340695E00DE08E	1	mrv	JChemExcel2wgAAB+LCAAAAAAABADtvQdgHEmWJSYvbcp7f0r1StfgdKEIgGATJNiQQBDswYjN5pLsHWlHIymrKoHKZVZlXWYWQMztnbz33nvvvffee++997o7nU4n99//P1xmZAFs9s5K2smeIYCqyB8/fnwfPyIe/x7vFmV6mddNUS0/+2h3vPNR+nscJY+ni5L+/eJpNV0v8mV7lKTp4y9O5vmimGbl67ZeT/kz+nRRlfl0XeYp/XL29LOPFrsfyTf0XdZWi+O6zq71Azz4DO2y3TTbS7N7abafZvfT7NM0e5BmB2n2MM12d+j/9P0uNdilFrvUZJfa7FKjXWq1S812qd0etdvb/ciDnpc58H1zvco/++gkNf99mb6wv/v/vab/v0hf+BDe7…
7206660CF5A6A4EFE13713A56F12E22C	1	mrv	JChemExcelHQcAAB+LCAAAAAAABADtvQdgHEmWJSYvbcp7f0r1StfgdKEIgGATJNiQQBDswYjN5pLsHWlHIymrKoHKZVZlXWYWQMztnbz33nvvvffee++997o7nU4n99//P1xmZAFs9s5K2smeIYCqyB8/fnwfPyIe/x7vFmV6mddNUS0/+2h3vPNR+nscJY+ni5L+/eJpNV0v8mV7lKTp4y9O5vmimGbl67ZeT/kz+nRRlfl0XeYp/XL29LOPFrsfyTf0XdZWi+O6zq71Azz4DO2y3TTbS7N7abafZvfT7NM0e5BmB2n2MM12d+j/9P0uNdilFrvUZJfa7H76kQcpL3Pg9uZ6lX/20Un6Ij2x//m/81/+e+/2Pvto+954d3/v3oO9g/2d+3t79…
D4E7F6CE632CC76594B66E573A01BC33	1	mrv	JChemExcelQggAAB+LCAAAAAAABADtvQdgHEmWJSYvbcp7f0r1StfgdKEIgGATJNiQQBDswYjN5pLsHWlHIymrKoHKZVZlXWYWQMztnbz33nvvvffee++997o7nU4n99//P1xmZAFs9s5K2smeIYCqyB8/fnwfPyIe/x7vFmV6mddNUS0/+2h3vPNR+nscJY+ni5L+/eJpNV0v8mV7lKTp4y9O5vmimGbl67ZeT/kz+nRRlfl0XeYp/XL29LOPFrsfyTf0XdZWi+O6zq71Azz4DO2y3TTbS7N7abafZvfT7NM0e5BmB2n2MM12d+j/9P0uNdilFrvUZJfa7FKjXWq1S812H37kQc3LHHi+uV7ln330ZXqS4v8n6Qv7G/57Tf+Z30/8t9/tffbRz…
D2EAFD281DD3ED66586BF40E1CDC39BD	1	mrv	JChemExcelmwgAAB+LCAAAAAAABADtvQdgHEmWJSYvbcp7f0r1StfgdKEIgGATJNiQQBDswYjN5pLsHWlHIymrKoHKZVZlXWYWQMztnbz33nvvvffee++997o7nU4n99//P1xmZAFs9s5K2smeIYCqyB8/fnwfPyIe/x7vFmV6mddNUS0/+2h3vPNR+nscJY+ni5L+/eJpNV0v8mV7lKTp4y9O5vmimGbl67ZeT/kz+nRRlfl0XeYp/XL29LOPFrsfyTf0XdZWi+O6zq71Azz4DO2y3TTbS7N7abafZvfT7NM0e5BmB2n2MM12d+j/9P0uNdilFrvUZJfa7FKjXWq1S812qd3ezkce5LzMgeub61X+2Ucn6Zep/P8kfWF/O+HfXtvfT/z33+199…
0A1E0DAC66F2E8EFC918F9EE5236DAA6	1	mrv	JChemExcelOAkAAB+LCAAAAAAABADtvQdgHEmWJSYvbcp7f0r1StfgdKEIgGATJNiQQBDswYjN5pLsHWlHIymrKoHKZVZlXWYWQMztnbz33nvvvffee++997o7nU4n99//P1xmZAFs9s5K2smeIYCqyB8/fnwfPyIe/x7vFmV6mddNUS0/+2h3vPNR+nscJY+ni5L+/eJpNV0v8mV7lKTp4y9O5vmimGbl67ZeT/kz+nRRlfl0XeYp/XL29LOPFrsfyTf0XdZWi+O6zq71Azz4DO2y3TTbS7N7abafZvfT7NM0e5BmB2n2MM12d+j/9P0uNdilFrvUZJfa7FKjXWq1S812qd0etdvb/ciDnpc58H1zvco/++jL9EX6ZXqi/33J/3+hf5mf+O+1D…
D816944454D89090C8EA46607EEE5FC9	1	mrv	JChemExcel0QgAAB+LCAAAAAAABADtvQdgHEmWJSYvbcp7f0r1StfgdKEIgGATJNiQQBDswYjN5pLsHWlHIymrKoHKZVZlXWYWQMztnbz33nvvvffee++997o7nU4n99//P1xmZAFs9s5K2smeIYCqyB8/fnwfPyIe/x7vFmV6mddNUS0/+2h3vPNR+nscJY+ni5L+/eJpNV0v8mV7lKTp4y9O5vmimGbl67ZeT/kz+nRRlfl0XeYp/XL29LOPFrsfyTf0XdZWi+O6zq71Azz4DO2y3TTbS7N7abafZvfT7NM0e5BmB2n2MM12d+j/9P0uNdilFrvUZJfa7FKjXWq1S812qd0etdvb/ciDnpc58H1zvco/++gkPUlf0H8ng/+94P9/6UN4t/fZR…
C1C64439A9221CD9515779340B85A1D5	1	mrv	JChemExcelUQkAAB+LCAAAAAAABADtvQdgHEmWJSYvbcp7f0r1StfgdKEIgGATJNiQQBDswYjN5pLsHWlHIymrKoHKZVZlXWYWQMztnbz33nvvvffee++997o7nU4n99//P1xmZAFs9s5K2smeIYCqyB8/fnwfPyIe/x7vFmV6mddNUS0/+2h3vPNR+nscJY+ni5L+/eJpNV0v8mV7lKTp4y9O5vmimGbl67ZeT/kz+nRRlfl0XeYp/XL29LOPFrsfyTf0XdZWi+O6zq71Azz4DO2y3TTbS7N7abafZvfT7NM0e5BmB2n2MM12d+j/9P0uNdilFrvUZJfa7FKjXWq1S812qd0etdsDnL2PvB7yMgfOb65X+WcfnaQn6Zcp/sV/L+xv+P1L/hs/u…
1D6E614DC6C6BEF80C22600B50B7190F	1	mrv	JChemExcelqggAAB+LCAAAAAAABADtvQdgHEmWJSYvbcp7f0r1StfgdKEIgGATJNiQQBDswYjN5pLsHWlHIymrKoHKZVZlXWYWQMztnbz33nvvvffee++997o7nU4n99//P1xmZAFs9s5K2smeIYCqyB8/fnwfPyIe/x7vFmV6mddNUS0/+2h3vPNR+nscJY+ni5L+/eJpNV0v8mV7lKTp4y9O5vmimGbl67ZeT/kz+nRRlfl0XeYp/XL29LOPFrsfyTf0XdZWi+O6zq71Azz4DO2y3TTbS7N7abafZvfT7NM0e5BmB2n2MM12d+j/9P0uNdilFrvUZJfa7FKjXWq1S812qd3ezkce5LzMgeub61X+2Udfpif83wv788vgd/3ef/+8qhdZeTLP6…
A8E609CA6FA411099BCF37B1904E178F	1	mrv	JChemExcelqQgAAB+LCAAAAAAABADtvQdgHEmWJSYvbcp7f0r1StfgdKEIgGATJNiQQBDswYjN5pLsHWlHIymrKoHKZVZlXWYWQMztnbz33nvvvffee++997o7nU4n99//P1xmZAFs9s5K2smeIYCqyB8/fnwfPyIe/x7vFmV6mddNUS0/+2h3vPNR+nscJY+ni5L+/eJpNV0v8mV7lKTp4y9O5vmimGbl67ZeT/kz+nRRlfl0XeYp/XL29LOPFrsfyTf0XdZWi+O6zq71Azz4DO2y3TTbS7N7abafZvfT7NM0e5BmB2n2MM12d+j/9P0uNdilFrvUZJfa7FKjXWq1S812qd3ezkce5LzMgeub61X+2Udfpif63wv788vgd27hv39e1YusPJln9…
D65A0EF31E8D9D97EBB674D9B2598F3D	1	mrv	JChemExcelUQkAAB+LCAAAAAAABADtvQdgHEmWJSYvbcp7f0r1StfgdKEIgGATJNiQQBDswYjN5pLsHWlHIymrKoHKZVZlXWYWQMztnbz33nvvvffee++997o7nU4n99//P1xmZAFs9s5K2smeIYCqyB8/fnwfPyIe/x7vFmV6mddNUS0/+2h3vPNR+nscJY+ni5L+/eJpNV0v8mV7lKTp4y9O5vmimGbl67ZeT/kz+nRRlfl0XeYp/XL29LOPFrsfyTf0XdZWi+O6zq71Azz4DO2y3TTbS7N7abafZvfT7NM0e5BmB2n2MM12d+j/9P0uNdilFrvUZJfa7FKjXWq1S812qd0etdsDnL2PvB7yMgfOb65X+WcffZmepPi//PfC/obfv+S/8ZNb+…
F977D8CD85495C7BEBA5164286304855	1	mrv	JChemExcel5AgAAB+LCAAAAAAABADtvQdgHEmWJSYvbcp7f0r1StfgdKEIgGATJNiQQBDswYjN5pLsHWlHIymrKoHKZVZlXWYWQMztnbz33nvvvffee++997o7nU4n99//P1xmZAFs9s5K2smeIYCqyB8/fnwfPyIe/x7vFmV6mddNUS0/+2h3vPNR+nscJY+ni5L+/eJpNV0v8mV7lKTp4y9O5vmimGbl67ZeT/kz+nRRlfl0XeYp/XL29LOPFrsfyTf0XdZWi+O6zq71Azz4DO2y3TTbS7N7abafZvfT7NM0e5BmB2n2MM12d+j/9P0uNdilFrvUZJfa7FKjXWq1S812qd0etdvb/ciDnpc58H1zvco/++gkfZGe6H9f2t/kvxf0yQv9+aUP4…
C8B6709D607B74E4867C91E0DCE57747	1	mrv	JChemExcelywgAAB+LCAAAAAAABADtvQdgHEmWJSYvbcp7f0r1StfgdKEIgGATJNiQQBDswYjN5pLsHWlHIymrKoHKZVZlXWYWQMztnbz33nvvvffee++997o7nU4n99//P1xmZAFs9s5K2smeIYCqyB8/fnwfPyIe/x7vFmV6mddNUS0/+2h3vPNR+nscJY+ni5L+/eJpNV0v8mV7lKTp4y9O5vmimGbl67ZeT/kz+nRRlfl0XeYp/XL29LOPFrsfyTf0XdZWi+O6zq71Azz4DO2y3TTbS7N7abafZvfT7NM0e5BmB2n2MM12d+j/9P0uNdilFrvUZJfa7FKjXWq1S812qd0etdvb/ciDnpc58H1zvco/++gkHf7vBf//S/73hQ/h3d5nH23vj…
EBF8B507862FCB624E57C323AE7CAF50	1	mrv	JChemExcelIQkAAB+LCAAAAAAABADtvQdgHEmWJSYvbcp7f0r1StfgdKEIgGATJNiQQBDswYjN5pLsHWlHIymrKoHKZVZlXWYWQMztnbz33nvvvffee++997o7nU4n99//P1xmZAFs9s5K2smeIYCqyB8/fnwfPyIe/x7vFmV6mddNUS0/+2h3vPNR+nscJY+ni5L+/eJpNV0v8mV7lKTp4y9O5vmimGbl67ZeT/kz+nRRlfl0XeYp/XL29LOPFrsfyTf0XdZWi+O6zq71Azz4DO2y3TTbS7N7abafZvfT7NM0e5BmB2n2MM12d+j/9P0uNdilFrvUZJfa7FKjXWq1S812qd0etdsDnL2PvB7yMgfOb65X+WcfnaThf8+Cv17w/7/kf1/4MN7tf…
A1242C5AA13FFA6FB9FA50E1C0103E94	1	mrv	JChemExcelfgkAAB+LCAAAAAAABADtvQdgHEmWJSYvbcp7f0r1StfgdKEIgGATJNiQQBDswYjN5pLsHWlHIymrKoHKZVZlXWYWQMztnbz33nvvvffee++997o7nU4n99//P1xmZAFs9s5K2smeIYCqyB8/fnwfPyIe/x7vFmV6mddNUS0/+2h3vPNR+nscJY+ni5L+/eJpNV0v8mV7lKTp4y9O5vmimGbl67ZeT/kz+nRRlfl0XeYp/XL29LOPFrsfyTf0XdZWi+O6zq71Azz4DO2y3TTbS7N7abafZvfT7NM0e5BmB2n2MM12d+j/9P0uNdilFrvUZJfa7FKjXWq1S812qd0etdsDHGq3d+8jr5e8zIH3m+tV/tlHJ+mX6Yn/X2n/0f9e8P+/5…
8DCC9B3600769F3A466E0FA0E34E4C47	1	mrv	JChemExcelLggAAB+LCAAAAAAABADtvQdgHEmWJSYvbcp7f0r1StfgdKEIgGATJNiQQBDswYjN5pLsHWlHIymrKoHKZVZlXWYWQMztnbz33nvvvffee++997o7nU4n99//P1xmZAFs9s5K2smeIYCqyB8/fnwfPyIe/x7vFmV6mddNUS0/+2h3vPNR+nscJY+ni5L+/eJpNV0v8mV7lKTp4y9O5vmimGbl67ZeT/kz+nRRlfl0XeYp/XL29LOPFrsfyTf0XdZWi+O6zq71Azz4DO2y3TTbS7N7abafZvfT7NM0e5BmB2n2MM12d+j/9P0uNdilFrvUZJfa7FKjXWq1S812H37kQc3LHHi+uV7ln310UqYn9N8L/tf892XwF/3tv/5u77OPtvfGn…
747A3BAEC21AFCCDDB7ED4C716D4948E	1	mrv	JChemExcelaAYAAB+LCAAAAAAABADtvQdgHEmWJSYvbcp7f0r1StfgdKEIgGATJNiQQBDswYjN5pLsHWlHIymrKoHKZVZlXWYWQMztnbz33nvvvffee++997o7nU4n99//P1xmZAFs9s5K2smeIYCqyB8/fnwfPyIe/x7vFmV6mddNUS0/+2h3vPNR+nscJY+ni5L+/eJpNV0v8mV7lKTp4y9O5vmimGbl67ZeT/kz+nRRlfl0XeYp/XL29LOPFrsfyTf0XdZWi+O6zq71Azz4DO2y3TTbS7N7abafZvfT7NM0e5BmB2n2MM12d+j/9P0uNdilFrv7H3kQ8jIHTm+uV/lnH52kJ+mLFP+an+avE/+dd3uffbR9f7xzsHdw8OnO/qcP7+/vP9hL+…
6254A20206B442EA6AA6436FBF27CEAE	1	mrv	JChemExcelsAcAAB+LCAAAAAAABADtvQdgHEmWJSYvbcp7f0r1StfgdKEIgGATJNiQQBDswYjN5pLsHWlHIymrKoHKZVZlXWYWQMztnbz33nvvvffee++997o7nU4n99//P1xmZAFs9s5K2smeIYCqyB8/fnwfPyIe/x7vFmV6mddNUS0/+2h3vPNR+nscJY+ni5L+/eJpNV0v8mV7lKTp4y9O5vmimGbl67ZeT/kz+nRRlfl0XeYp/XL29LOPFrsfyTf0XdZWi+O6zq71Azz4DO2y3TTbS7N7abafZvfT7NM0e5BmB2n2MM12d+j/9P0uNdilFrvUZJfa7FKjXWq1e/CRBzEvc+D45nqVf/bRl+lJ+oL//6X+lP+7/575777b++yj++Pdhw8eH…
148657DD6192FF861C2E6BDE1BE338A1	1	mrv	JChemExcelXwoAAB+LCAAAAAAABADtvQdgHEmWJSYvbcp7f0r1StfgdKEIgGATJNiQQBDswYjN5pLsHWlHIymrKoHKZVZlXWYWQMztnbz33nvvvffee++997o7nU4n99//P1xmZAFs9s5K2smeIYCqyB8/fnwfPyIe/x7vFmV6mddNUS0/+2h3vPNR+nscJY+ni5L+/eJpNV0v8mV7lKTp4y9O5vmimGbl67ZeT/kz+nRRlfl0XeYp/XL29LOPFrsfyTf0XdZWi+O6zq71Azz4DO2y3TTbS7N7abafZvfT7NM0e5BmB2n2MM12d+j/9P0uNdilFrvUZJfa7FKjXWq1S812qd0etdsDHGq3R+32qN3e/Y+83vIyB/5vrlf5Zx+dpC9S+f9J+pr/N…
0556693223B9678F924AA505E5368C58	1	mrv	JChemExcel4AYAAB+LCAAAAAAABADtvQdgHEmWJSYvbcp7f0r1StfgdKEIgGATJNiQQBDswYjN5pLsHWlHIymrKoHKZVZlXWYWQMztnbz33nvvvffee++997o7nU4n99//P1xmZAFs9s5K2smeIYCqyB8/fnwfPyIe/x7vFmV6mddNUS0/+2h3vPNR+nscJY+ni5L+/eJpNV0v8mV7lKTp4y9O5vmimGbl67ZeT/kz+nRRlfl0XeYp/XL29LOPFrsfyTf0XdZWi+O6zq71Azz4DO2y3TTbS7N7abafZvfT7NM0e5BmB2n2MM12d+j/9P0uNdilFrvUZJfa7H76kQcpL3Pg9uZ6lX/20UmK/17T/1/Q/7/kf91/L/z33u199tH98e69+/fv7d0/O…
BDE07059B7F1E0745B1EE03AF65DC443	1	mrv	JChemExcelyQYAAB+LCAAAAAAABADtvQdgHEmWJSYvbcp7f0r1StfgdKEIgGATJNiQQBDswYjN5pLsHWlHIymrKoHKZVZlXWYWQMztnbz33nvvvffee++997o7nU4n99//P1xmZAFs9s5K2smeIYCqyB8/fnwfPyIe/x7vFmV6mddNUS0/+2h3vPNR+nscJY+ni5L+/eJpNV0v8mV7lKTp4y9O5vmimGbl67ZeT/kz+nRRlfl0XeYp/XL29LOPFrsfyTf0XdZWi+O6zq71Azz4DO2y3TTbS7N7abafZvfT7NM0e5BmB2n2MM12d+j/9P0uNdilFrvUZJfa7H76kQcpL3Pg9uZ6lX/20UmZntj/XtD/v+R/X/Dfr9MT/8V3e599tDfe//Rg98H+v…
03BB538B80017E7F15CF1095F5092C1B	1	mrv	JChemExcelbgoAAB+LCAAAAAAABADtvQdgHEmWJSYvbcp7f0r1StfgdKEIgGATJNiQQBDswYjN5pLsHWlHIymrKoHKZVZlXWYWQMztnbz33nvvvffee++997o7nU4n99//P1xmZAFs9s5K2smeIYCqyB8/fnwfPyIe/x7vFmV6mddNUS0/+2h3vPNR+nscJY+ni5L+/eJpNV0v8mV7lKTp4y9O5vmimGbl67ZeT/kz+nRRlfl0XeYp/XL29LOPFrsfyTf0XdZWi+O6zq71Azz4DO2y3TTbS7N7abafZvfT7NM0e5BmB2n2MM12d+j/9P0uNdilFrvUZJfa7FKjXWq1S812qd0etdsDHGq3R+32qN3e/Y+83vIyB/5vrlf5Zx+dpPH/XtP/X/BvX…
2EB6C18615472262F997896ED2350E7E	1	mrv	JChemExcelywgAAB+LCAAAAAAABADtvQdgHEmWJSYvbcp7f0r1StfgdKEIgGATJNiQQBDswYjN5pLsHWlHIymrKoHKZVZlXWYWQMztnbz33nvvvffee++997o7nU4n99//P1xmZAFs9s5K2smeIYCqyB8/fnwfPyIe/x7vFmV6mddNUS0/+2h3vPNR+nscJY+ni5L+/eJpNV0v8mV7lKTp4y9O5vmimGbl67ZeT/kz+nRRlfl0XeYp/XL29LOPFrsfyTf0XdZWi+O6zq71Azz4DO2y3TTbS7N7abafZvfT7NM0e5BmB2n2MM12d+j/9P0uNdilFrvUZJfa7FKjXWq1S812qd0etdvb/ciDnpc58H1zvco/++gkDf97Qf//kn97zX+9MJ/5EN7tg…
4A90D8361E4C6981C25E9A70B929DA8B	1	mrv	JChemExcelcAgAAB+LCAAAAAAABADtvQdgHEmWJSYvbcp7f0r1StfgdKEIgGATJNiQQBDswYjN5pLsHWlHIymrKoHKZVZlXWYWQMztnbz33nvvvffee++997o7nU4n99//P1xmZAFs9s5K2smeIYCqyB8/fnwfPyIe/x7vFmV6mddNUS0/+2h3vPNR+nscJY+ni5L+/eJpNV0v8mV7lKTp4y9O5vmimGbl67ZeT/kz+nRRlfl0XeYp/XL29LOPFrsfyTf0XdZWi+O6zq71Azz4DO2y3TTbS7N7abafZvfT7NM0e5BmB2n2MM12d+j/9P0uNdilFrvUZJfa7FKjXWq1S812qd3ezkce5LzMgeub61X+2Ucnqf/fC/r/l/zba/7rhfnMf//dHghw7…
1FB8ECD7E3CC2362DF7EBFF60E632F59	1	mrv	JChemExcelkwkAAB+LCAAAAAAABADtvQdgHEmWJSYvbcp7f0r1StfgdKEIgGATJNiQQBDswYjN5pLsHWlHIymrKoHKZVZlXWYWQMztnbz33nvvvffee++997o7nU4n99//P1xmZAFs9s5K2smeIYCqyB8/fnwfPyIe/x7vFmV6mddNUS0/+2h3vPNR+nscJY+ni5L+/eJpNV0v8mV7lKTp4y9O5vmimGbl67ZeT/kz+nRRlfl0XeYp/XL29LOPFrsfyTf0XdZWi+O6zq71Azz4DO2y3TTbS7N7abafZvfT7NM0e5BmB2n2MM12d+j/9P0uNdilFrvUZJfa7FKjXWq1S812qd0etdsDHGq3d+8jr5e8zIH3m+tV/tlHJ+lJ+mWKf81/L+wnr/mvF…
16FC550C2E9C681155F0456521485245	1	mrv	JChemExceluQoAAB+LCAAAAAAABADtvQdgHEmWJSYvbcp7f0r1StfgdKEIgGATJNiQQBDswYjN5pLsHWlHIymrKoHKZVZlXWYWQMztnbz33nvvvffee++997o7nU4n99//P1xmZAFs9s5K2smeIYCqyB8/fnwfPyIe/x7vFmV6mddNUS0/+2h3vPNR+nscJY+ni5L+/eJpNV0v8mV7lKTp4y9O5vmimGbl67ZeT/kz+nRRlfl0XeYp/XL29LOPFrsfyTf0XdZWi+O6zq71Azz4DO2y3TTbS7N7abafZvfT7NM0e5BmB2n2MM12d+j/9P0uNdilFrvUZJfa7FKjXWq1S812qd0etdsDHGq3R+32qN0etdv79COvx7zMMYY316v8s49O0pP0y/QF/…
F233775CE059FCD191C05B89B0FD8D72	1	mrv	JChemExcelDwkAAB+LCAAAAAAABADtvQdgHEmWJSYvbcp7f0r1StfgdKEIgGATJNiQQBDswYjN5pLsHWlHIymrKoHKZVZlXWYWQMztnbz33nvvvffee++997o7nU4n99//P1xmZAFs9s5K2smeIYCqyB8/fnwfPyIe/x7vFmV6mddNUS0/+2h3vPNR+nscJY+ni5L+/eJpNV0v8mV7lKTp4y9O5vmimGbl67ZeT/kz+nRRlfl0XeYp/XL29LOPFrsfyTf0XdZWi+O6zq71Azz4DO2y3TTbS7N7abafZvfT7NM0e5BmB2n2MM12d+j/9P0uNdilFrvUZJfa7FKjXWq1S812qd0etdvb/ciDnpc58H1zvco/++gkdf+90P/7n8h/9LsP4d3eZx9tf…
B3E5DF29CBFCA4581A72DA67250062D7	1	mrv	JChemExcelLAkAAB+LCAAAAAAABADtvQdgHEmWJSYvbcp7f0r1StfgdKEIgGATJNiQQBDswYjN5pLsHWlHIymrKoHKZVZlXWYWQMztnbz33nvvvffee++997o7nU4n99//P1xmZAFs9s5K2smeIYCqyB8/fnwfPyIe/x7vFmV6mddNUS0/+2h3vPNR+nscJY+ni5L+/eJpNV0v8mV7lKTp4y9O5vmimGbl67ZeT/kz+nRRlfl0XeYp/XL29LOPFrsfyTf0XdZWi+O6zq71Azz4DO2y3TTbS7N7abafZvfT7NM0e5BmB2n2MM12d+j/9P0uNdilFrvUZJfa7FKjXWq1S812qd0etdsDnL2PvB7yMgfOb65X+WcfnaTd/17Q/7/k317zXy/MZz6Md…
BF7D5D1330AC24E34D5808C19F1B4B95	1	mrv	JChemExcelfwgAAB+LCAAAAAAABADtvQdgHEmWJSYvbcp7f0r1StfgdKEIgGATJNiQQBDswYjN5pLsHWlHIymrKoHKZVZlXWYWQMztnbz33nvvvffee++997o7nU4n99//P1xmZAFs9s5K2smeIYCqyB8/fnwfPyIe/x7vFmV6mddNUS0/+2h3vPNR+nscJY+ni5L+/eJpNV0v8mV7lKTp4y9O5vmimGbl67ZeT/kz+nRRlfl0XeYp/XL29LOPFrsfyTf0XdZWi+O6zq71Azz4DO2y3TTbS7N7abafZvfT7NM0e5BmB2n2MM12d+j/9P0uNdilFrvUZJfa7FKjXWq1S812qd3ezkce5LzMgeub61X+2Ucn6Un6gv7Dv69T/HWSfsl/f6l/8X/++…
CFB1A45F39E0BFED168F5A97E0B695FE	1	mrv	JChemExcelUggAAB+LCAAAAAAABADtvQdgHEmWJSYvbcp7f0r1StfgdKEIgGATJNiQQBDswYjN5pLsHWlHIymrKoHKZVZlXWYWQMztnbz33nvvvffee++997o7nU4n99//P1xmZAFs9s5K2smeIYCqyB8/fnwfPyIe/x7vFmV6mddNUS0/+2h3vPNR+nscJY+ni5L+/eJpNV0v8mV7lKTp4y9O5vmimGbl67ZeT/kz+nRRlfl0XeYp/XL29LOPFrsfyTf0XdZWi+O6zq71Azz4DO2y3TTbS7N7abafZvfT7NM0e5BmB2n2MM12d+j/9P0uNdilFrvUZJfa7FKjXWq1S812H37kQc3LHHi+uV7ln330Zfoi/TI9of9e8L/hf/iOPvffPq/qRVaez…
506E7E50E35B4791B00D5CD978055CF9	1	mrv	JChemExcelPAcAAB+LCAAAAAAABADtvQdgHEmWJSYvbcp7f0r1StfgdKEIgGATJNiQQBDswYjN5pLsHWlHIymrKoHKZVZlXWYWQMztnbz33nvvvffee++997o7nU4n99//P1xmZAFs9s5K2smeIYCqyB8/fnwfPyIe/x7vFmV6mddNUS0/+2h3vPNR+nscJY+ni5L+/eJpNV0v8mV7lKTp4y9O5vmimGbl67ZeT/kz+nRRlfl0XeYp/XL29LOPFrsfyTf0XdZWi+O6zq71Azz4DO2y3TTbS7N7abafZvfT7NM0e5BmB2n2MM12d+j/9P0uNdilFrvUZJfa7FKj3QcfedDyMgd+b65X+WcfnaT47zX9/wX9/0v+F/89058v/Dff7X320f3x7r379…
A736721C993D2AE85AEF8013405140C2	1	mrv	JChemExcelRQgAAB+LCAAAAAAABADtvQdgHEmWJSYvbcp7f0r1StfgdKEIgGATJNiQQBDswYjN5pLsHWlHIymrKoHKZVZlXWYWQMztnbz33nvvvffee++997o7nU4n99//P1xmZAFs9s5K2smeIYCqyB8/fnwfPyIe/x7vFmV6mddNUS0/+2h3vPNR+nscJY+ni5L+/eJpNV0v8mV7lKTp4y9O5vmimGbl67ZeT/kz+nRRlfl0XeYp/XL29LOPFrsfyTf0XdZWi+O6zq71Azz4DO2y3TTbS7N7abafZvfT7NM0e5BmB2n2MM12d+j/9P0uNdilFrvUZJfa7FKjXWq1S812qd3ezkce5LzMgeub61X+2UcnZXpC/73gf+W/L/X//n9f+gDe7X320…
481D2D0E9365F1B3D5861E05D9CAF5F6	1	mrv	JChemExcelcwUAAB+LCAAAAAAABADtvQdgHEmWJSYvbcp7f0r1StfgdKEIgGATJNiQQBDswYjN5pLsHWlHIymrKoHKZVZlXWYWQMztnbz33nvvvffee++997o7nU4n99//P1xmZAFs9s5K2smeIYCqyB8/fnwfPyIe/x7vFmV6mddNUS0/+2h3vPNR+nscJY+ni5L+/eJpNV0v8mV7lKTp4y9O5vmimGbl67ZeT/kz+nRRlfl0XeYp/XL29LOPFrsfyTf0XdZWi+O6zq71Azz4DO2y3TTbS7N7abafZvfT7NM0e5BmB2n2MM12d+j/9P3u3kfem3mZA5c316v8s4++TE9S/P8kfUE/X+jPL/3251W9yMqTeVZf0As7afe/3XR7N93x33i399lHe…
4660C9B656C84948AC8E79FFB56815C7	1	mrv	JChemExcelhgkAAB+LCAAAAAAABADtvQdgHEmWJSYvbcp7f0r1StfgdKEIgGATJNiQQBDswYjN5pLsHWlHIymrKoHKZVZlXWYWQMztnbz33nvvvffee++997o7nU4n99//P1xmZAFs9s5K2smeIYCqyB8/fnwfPyIe/x7vFmV6mddNUS0/+2h3vPNR+nscJY+ni5L+/eJpNV0v8mV7lKTp4y9O5vmimGbl67ZeT/kz+nRRlfl0XeYp/XL29LOPFrsfyTf0XdZWi+O6zq71Azz4DO2y3TTbS7N7abafZvfT7NM0e5BmB2n2MM12d+j/9P0uNdilFrvUZJfa7FKjXWq1S812qd0etdsDHGq3d+8jr5e8zIH3m+tV/tlHJ6n894L+M7/b/0r7D3/7I…
0C5CCE7131E0B9928E1E36BF48B182CF	1	mrv	JChemExcelMgkAAB+LCAAAAAAABADtvQdgHEmWJSYvbcp7f0r1StfgdKEIgGATJNiQQBDswYjN5pLsHWlHIymrKoHKZVZlXWYWQMztnbz33nvvvffee++997o7nU4n99//P1xmZAFs9s5K2smeIYCqyB8/fnwfPyIe/x7vFmV6mddNUS0/+2h3vPNR+nscJY+ni5L+/eJpNV0v8mV7lKTp4y9O5vmimGbl67ZeT/kz+nRRlfl0XeYp/XL29LOPFrsfyTf0XdZWi+O6zq71Azz4DO2y3TTbS7N7abafZvfT7NM0e5BmB2n2MM12d+j/9P0uNdilFrvUZJfa7FKjXWq1S812qd0etdsDnL2PvB7yMgfOb65X+WcfnaTmvxf0n/vL/+8F//9LH8a7v…
6CFC32E0991BD91C1DF2BCEF3299EA2B	1	mrv	JChemExcelFQYAAB+LCAAAAAAABADtvQdgHEmWJSYvbcp7f0r1StfgdKEIgGATJNiQQBDswYjN5pLsHWlHIymrKoHKZVZlXWYWQMztnbz33nvvvffee++997o7nU4n99//P1xmZAFs9s5K2smeIYCqyB8/fnwfPyIe/x7vFmV6mddNUS0/+2h3vPNR+nscJY+ni5L+/eJpNV0v8mV7lKTp4y9O5vmimGbl67ZeT/kz+nRRlfl0XeYp/XL29LOPFrsfyTf0XdZWi+O6zq71Azz4DO2y3TTbS7N7abafZvfT7NM0e5BmB2n2MM12d+j/9P0uNdilFrv7H3kQ8jIHTm+uV/lnH52k5r8X/H/891o+8d95t/fZR9u74/v39g4+vbezt3P/4c7Bzqfp9…
EABA6AEBF4087FBB09E5AACADBB1CE21	1	mrv	JChemExcelYAYAAB+LCAAAAAAABADtvQdgHEmWJSYvbcp7f0r1StfgdKEIgGATJNiQQBDswYjN5pLsHWlHIymrKoHKZVZlXWYWQMztnbz33nvvvffee++997o7nU4n99//P1xmZAFs9s5K2smeIYCqyB8/fnwfPyIe/x7vFmV6mddNUS0/+2h3vPNR+nscJY+ni5L+/eJpNV0v8mV7lKTp4y9O5vmimGbl67ZeT/kz+nRRlfl0XeYp/XL29LOPFrsfyTf0XdZWi+O6zq71Azz4DO2y3TTbS7N7abafZvfT7NM0e5BmB2n2MM12d+j/9P0uNdilFrv7H3kQ8jIHTm+uV/lnH71IT7z//L++9N95t/fZR3vj3b37n+7uPfj0/oOHuw92H36a3hvff…
618BBBABD05D0C7FEE06514C6712478A	1	mrv	JChemExcelrAYAAB+LCAAAAAAABADtvQdgHEmWJSYvbcp7f0r1StfgdKEIgGATJNiQQBDswYjN5pLsHWlHIymrKoHKZVZlXWYWQMztnbz33nvvvffee++997o7nU4n99//P1xmZAFs9s5K2smeIYCqyB8/fnwfPyIe/x7vFmV6mddNUS0/+2h3vPNR+nscJY+ni5L+/eJpNV0v8mV7lKTp4y9O5vmimGbl67ZeT/kz+nRRlfl0XeYp/XL29LOPFrsfyTf0XdZWi+O6zq71Azz4DO2y3TTbS7N7abafZvfT7NM0e5BmB2n2MM12d+j/9P0uNdilFrvUZPf+Rx6UvMyB15vrVf7ZRy/SE/3vS/q/++s1/vXferf32Uf3x7sPHzw4uPfw0/sPHjy8v…
A6F95C5DDA569DD4CA8AEA6589644DF6	1	mrv	JChemExcelCAgAAB+LCAAAAAAABADtvQdgHEmWJSYvbcp7f0r1StfgdKEIgGATJNiQQBDswYjN5pLsHWlHIymrKoHKZVZlXWYWQMztnbz33nvvvffee++997o7nU4n99//P1xmZAFs9s5K2smeIYCqyB8/fnwfPyIe/x7vFmV6mddNUS0/+2h3vPNR+nscJY+ni5L+/eJpNV0v8mV7lKTp4y9O5vmimGbl67ZeT/kz+nRRlfl0XeYp/XL29LOPFrsfyTf0XdZWi+O6zq71Azz4DO2y3TTbS7N7abafZvfT7NM0e5BmB2n2MM12d+j/9P0uNdilFrvUZJfa7FKjXWq1e/CRBzEvc+D45nqVf/bRSfoiPUm/pP+fpK9T/OX+1v/8d9/tffbR9s74w…
807EAA01BAEFB80B0C5BE469243CCAD6	1	mrv	JChemExcelVgoAAB+LCAAAAAAABADtvQdgHEmWJSYvbcp7f0r1StfgdKEIgGATJNiQQBDswYjN5pLsHWlHIymrKoHKZVZlXWYWQMztnbz33nvvvffee++997o7nU4n99//P1xmZAFs9s5K2smeIYCqyB8/fnwfPyIe/x7vFmV6mddNUS0/+2h3vPNR+nscJY+ni5L+/eJpNV0v8mV7lKTp4y9O5vmimGbl67ZeT/kz+nRRlfl0XeYp/XL29LOPFrsfyTf0XdZWi+O6zq71Azz4DO2y3TTbS7N7abafZvfT7NM0e5BmB2n2MM12d+j/9P0uNdilFrvUZJfa7FKjXWq1S812qd0etdsDHGq3R+32qN3e/Y+83vIyB/5vrlf5Zx89S0/4vxf2/196v…
0AEACAC0AFC5C036A8CD715B17D5223A	1	mrv	JChemExcelJQkAAB+LCAAAAAAABADtvQdgHEmWJSYvbcp7f0r1StfgdKEIgGATJNiQQBDswYjN5pLsHWlHIymrKoHKZVZlXWYWQMztnbz33nvvvffee++997o7nU4n99//P1xmZAFs9s5K2smeIYCqyB8/fnwfPyIe/x7vFmV6mddNUS0/+2h3vPNR+nscJY+ni5L+/eJpNV0v8mV7lKTp4y9O5vmimGbl67ZeT/kz+nRRlfl0XeYp/XL29LOPFrsfyTf0XdZWi+O6zq71Azz4DO2y3TTbS7N7abafZvfT7NM0e5BmB2n2MM12d+j/9P0uNdilFrvUZJfa7FKjXWq1S812qd0etdsDnL2PvB7yMgfOb65X+WcfnaQn6ZfpC/oX/z9JX/O/5j/32…
22387EAE2BC59E3F498E511A83117F44	1	mrv	JChemExcelhwYAAB+LCAAAAAAABADtvQdgHEmWJSYvbcp7f0r1StfgdKEIgGATJNiQQBDswYjN5pLsHWlHIymrKoHKZVZlXWYWQMztnbz33nvvvffee++997o7nU4n99//P1xmZAFs9s5K2smeIYCqyB8/fnwfPyIe/x7vFmV6mddNUS0/+2h3vPNR+nscJY+ni5L+/eJpNV0v8mV7lKTp4y9O5vmimGbl67ZeT/kz+nRRlfl0XeYp/XL29LOPFrsfyTf0XdZWi+O6zq71Azz4DO2y3TTbS7N7abafZvfT7NM0e5BmB2n2MM12d+j/9P0uNdilFrvUZPf+Rx6UvMyB15vrVf7ZRycp/ntB//9Sf8r/X9DfX/pvnVf1IitP5ll9Qa/tpPH/dtPt3…
1C372DDAD78F1789CE10FF1A38707AEE	1	mrv	JChemExcelPgcAAB+LCAAAAAAABADtvQdgHEmWJSYvbcp7f0r1StfgdKEIgGATJNiQQBDswYjN5pLsHWlHIymrKoHKZVZlXWYWQMztnbz33nvvvffee++997o7nU4n99//P1xmZAFs9s5K2smeIYCqyB8/fnwfPyIe/x7vFmV6mddNUS0/+2h3vPNR+nscJY+ni5L+/eJpNV0v8mV7lKTp4y9O5vmimGbl67ZeT/kz+nRRlfl0XeYp/XL29LOPFrsfyTf0XdZWi+O6zq71Azz4DO2y3TTbS7N7abafZvfT7NM0e5BmB2n2MM12d+j/9P0uNdilFrvUZJfa7FKj3QcfedDyMgd+b65X+WcfnaQn6Qv674T//yX/6/57lr7233y399lH98e79+7fv…
249257A71F2325C985022568027B094C	1	mrv	JChemExcel2QUAAB+LCAAAAAAABADtvQdgHEmWJSYvbcp7f0r1StfgdKEIgGATJNiQQBDswYjN5pLsHWlHIymrKoHKZVZlXWYWQMztnbz33nvvvffee++997o7nU4n99//P1xmZAFs9s5K2smeIYCqyB8/fnwfPyIe/x7vFmV6mddNUS0/+2h3vPNR+nscJY+ni5L+/eJpNV0v8mV7lKTp4y9O5vmimGbl67ZeT/kz+nRRlfl0XeYp/XL29LOPFrsfyTf0XdZWi+O6zq71Azz4DO2y3TTbS7N7abafZvfT7NM0e5BmB2n2MM12d+j/9P0uNdi995H3dl7mwOfN9Sr/7KOT9CR9kbp/v6T/XuBf/43zql5k5ck8qy/olZ20/99uur2b7vjvvNtjU…
EB11F231998362BB0C87DFF4355C67C0	1	mrv	JChemExceljwQAAB+LCAAAAAAABADtvQdgHEmWJSYvbcp7f0r1StfgdKEIgGATJNiQQBDswYjN5pLsHWlHIymrKoHKZVZlXWYWQMztnbz33nvvvffee++997o7nU4n99//P1xmZAFs9s5K2smeIYCqyB8/fnwfPyIe/x7vFmV6mddNUS0/+2h3vPNR+nscJY+ni5L+/eJpNV0v8mV7lKTp4y9O5vmimGbl67ZeT/kz+nRRlfl0XeYp/XL29LOPFrsfyTf0XdZWi+O6zq71Azz4DO2y3TTbS7N7abafZvfT7NM0e5BmB2n2MM12dz7y3sjLHDi8uV7ln310kp6kL9Iv6f8n/N+X6Zd+23d7PIj7Dw9293ceHDz4dO9gZ+9+2v3oXro3vrdz/8EOf…
1F02A883337305F799DC141B3EAA7B7A	1	mrv	JChemExcelfAkAAB+LCAAAAAAABADtvQdgHEmWJSYvbcp7f0r1StfgdKEIgGATJNiQQBDswYjN5pLsHWlHIymrKoHKZVZlXWYWQMztnbz33nvvvffee++997o7nU4n99//P1xmZAFs9s5K2smeIYCqyB8/fnwfPyIe/x7vFmV6mddNUS0/+2h3vPNR+nscJY+ni5L+/eJpNV0v8mV7lKTp4y9O5vmimGbl67ZeT/kz+nRRlfl0XeYp/XL29LOPFrsfyTf0XdZWi+O6zq71Azz4DO2y3TTbS7N7abafZvfT7NM0e5BmB2n2MM12d+j/9P0uNdilFrvUZJfa7FKjXWq1S812qd0etdsDHGq3d+8jr5e8zIH3m+tV/tlHX6Yn0f/c51+6v3wo7/Y++…
04F1FF00E41DD96A7E96B20E5115A189	1	mrv	JChemExcelSQgAAB+LCAAAAAAABADtvQdgHEmWJSYvbcp7f0r1StfgdKEIgGATJNiQQBDswYjN5pLsHWlHIymrKoHKZVZlXWYWQMztnbz33nvvvffee++997o7nU4n99//P1xmZAFs9s5K2smeIYCqyB8/fnwfPyIe/x7vFmV6mddNUS0/+2h3vPNR+nscJY+ni5L+/eJpNV0v8mV7lKTp4y9O5vmimGbl67ZeT/kz+nRRlfl0XeYp/XL29LOPFrsfyTf0XdZWi+O6zq71Azz4DO2y3TTbS7N7abafZvfT7NM0e5BmB2n2MM12d+j/9P0uNdilFrvUZJfa7FKjXWq1S812qd3ezkce5LzMgeub61X+2Ucn6Un6Jf13EvnvS/ev//67vc8+Ohjf3…
2BAD1FBC1D3C7D69459099A8B098781C	1	mrv	JChemExcel9wcAAB+LCAAAAAAABADtvQdgHEmWJSYvbcp7f0r1StfgdKEIgGATJNiQQBDswYjN5pLsHWlHIymrKoHKZVZlXWYWQMztnbz33nvvvffee++997o7nU4n99//P1xmZAFs9s5K2smeIYCqyB8/fnwfPyIe/x7vFmV6mddNUS0/+2h3vPNR+nscJY+ni5L+/eJpNV0v8mV7lKTp4y9O5vmimGbl67ZeT/kz+nRRlfl0XeYp/XL29LOPFrsfyTf0XdZWi+O6zq71Azz4DO2y3TTbS7N7abafZvfT7NM0e5BmB2n2MM12d+j/9P0uNdilFrvUZJfa7FKjXWq1S812H37kQc3LHHi+uV7ln330ZXqS4v/mvy+Dv/QT/+13exj6vXv3Pn3wc…
E13507AA58CB2DB9C4C2AF27243B5311	1	mrv	JChemExceleQUAAB+LCAAAAAAABADtvQdgHEmWJSYvbcp7f0r1StfgdKEIgGATJNiQQBDswYjN5pLsHWlHIymrKoHKZVZlXWYWQMztnbz33nvvvffee++997o7nU4n99//P1xmZAFs9s5K2smeIYCqyB8/fnwfPyIe/x7vFmV6mddNUS0/+2h3vPNR+nscJY+ni5L+/eJpNV0v8mV7lKTp4y9O5vmimGbl67ZeT/kz+nRRlfl0XeYp/XL29LOPFrsfyTf0XdZWi+O6zq71Azz4DO2y3TTbS7N7abafZvfT7NM0e5BmB2n2MM12d+j/9P3u3kfem3mZA5c316v8s4++TE9S/P+F/f8L+vtLv/15VS+y8mSe1Rf0wk7a/W833d5Nd/w33u199tH98…
94B79F7DB38DA92701809526FD6A44D4	1	mrv	JChemExcel4ggAAB+LCAAAAAAABADtvQdgHEmWJSYvbcp7f0r1StfgdKEIgGATJNiQQBDswYjN5pLsHWlHIymrKoHKZVZlXWYWQMztnbz33nvvvffee++997o7nU4n99//P1xmZAFs9s5K2smeIYCqyB8/fnwfPyIe/x7vFmV6mddNUS0/+2h3vPNR+nscJY+ni5L+/eJpNV0v8mV7lKTp4y9O5vmimGbl67ZeT/kz+nRRlfl0XeYp/XL29LOPFrsfyTf0XdZWi+O6zq71Azz4DO2y3TTbS7N7abafZvfT7NM0e5BmB2n2MM12d+j/9P0uNdilFrvUZJfa7FKjXWq1S812qd0etdvb/ciDnpc58H1zvco/++gkPUlf0H8n6esUv5+kX/JfX+pf5…
5398A3DB7C9FFEA057109AABEFAB4886	1	mrv	JChemExcel1wcAAB+LCAAAAAAABADtvQdgHEmWJSYvbcp7f0r1StfgdKEIgGATJNiQQBDswYjN5pLsHWlHIymrKoHKZVZlXWYWQMztnbz33nvvvffee++997o7nU4n99//P1xmZAFs9s5K2smeIYCqyB8/fnwfPyIe/x7vFmV6mddNUS0/+2h3vPNR+nscJY+ni5L+/eJpNV0v8mV7lKTp4y9O5vmimGbl67ZeT/kz+nRRlfl0XeYp/XL29LOPFrsfyTf0XdZWi+O6zq71Azz4DO2y3TTbS7N7abafZvfT7NM0e5BmB2n2MM12d+j/9P0uNdilFrvUZJfa7FKjXWq1e/CRBzEvc+D45nqVf/bRSfoiPUnNv1/yv+a/F/Q3feK/e17Vi6w8mWf1B…
00D66B669E727D8BBDC31700E444CFF5	1	mrv	JChemExcelPgkAAB+LCAAAAAAABADtvQdgHEmWJSYvbcp7f0r1StfgdKEIgGATJNiQQBDswYjN5pLsHWlHIymrKoHKZVZlXWYWQMztnbz33nvvvffee++997o7nU4n99//P1xmZAFs9s5K2smeIYCqyB8/fnwfPyIe/x7vFmV6mddNUS0/+2h3vPNR+nscJY+ni5L+/eJpNV0v8mV7lKTp4y9O5vmimGbl67ZeT/kz+nRRlfl0XeYp/XL29LOPFrsfyTf0XdZWi+O6zq71Azz4DO2y3TTbS7N7abafZvfT7NM0e5BmB2n2MM12d+j/9P0uNdilFrvUZJfa7FKjXWq1S812qd0etdsDnL2PvB7yMgfOb65X+WcfnaQn6Qv67yR9neL3k/RL/utL/…
96394EE747D363FE4EA5BCB22F69D438	1	mrv	JChemExcelvwgAAB+LCAAAAAAABADtvQdgHEmWJSYvbcp7f0r1StfgdKEIgGATJNiQQBDswYjN5pLsHWlHIymrKoHKZVZlXWYWQMztnbz33nvvvffee++997o7nU4n99//P1xmZAFs9s5K2smeIYCqyB8/fnwfPyIe/x7vFmV6mddNUS0/+2h3vPNR+nscJY+ni5L+/eJpNV0v8mV7lKTp4y9O5vmimGbl67ZeT/kz+nRRlfl0XeYp/XL29LOPFrsfyTf0XdZWi+O6zq71Azz4DO2y3TTbS7N7abafZvfT7NM0e5BmB2n2MM12d+j/9P0uNdilFrvUZJfa7FKjXWq1S812qd0etdvb/ciDnpc58H1zvco/++gk9f97Qf//kn97zX+94H/x+5c+h…
C17148FE70A77003F98F1AD6154B95E4	1	mrv	JChemExcelKgkAAB+LCAAAAAAABADtvQdgHEmWJSYvbcp7f0r1StfgdKEIgGATJNiQQBDswYjN5pLsHWlHIymrKoHKZVZlXWYWQMztnbz33nvvvffee++997o7nU4n99//P1xmZAFs9s5K2smeIYCqyB8/fnwfPyIe/x7vFmV6mddNUS0/+2h3vPNR+nscJY+ni5L+/eJpNV0v8mV7lKTp4y9O5vmimGbl67ZeT/kz+nRRlfl0XeYp/XL29LOPFrsfyTf0XdZWi+O6zq71Azz4DO2y3TTbS7N7abafZvfT7NM0e5BmB2n2MM12d+j/9P0uNdilFrvUZJfa7FKjXWq1S812qd0etdsDnL2PvB7yMgfOb65X+WcfnaT47wX9d2L/+9L7Xb7F/7/0Y…
222794E54CE65412EB768289626E78B3	1	mrv	JChemExcelfwYAAB+LCAAAAAAABADtvQdgHEmWJSYvbcp7f0r1StfgdKEIgGATJNiQQBDswYjN5pLsHWlHIymrKoHKZVZlXWYWQMztnbz33nvvvffee++997o7nU4n99//P1xmZAFs9s5K2smeIYCqyB8/fnwfPyIe/x7vFmV6mddNUS0/+2h3vPNR+nscJY+ni5L+/eJpNV0v8mV7lKTp4y9O5vmimGbl67ZeT/kz+nRRlfl0XeYp/XL29LOPFrsfyTf0XdZWi+O6zq71Azz4DO2y3TTbS7N7abafZvfT7NM0e5BmB2n2MM12d+j/9P0uNdilFrvUZPf+Rx6UvMyB15vrVf7ZR8/SE/3vBf3/S/7tNf2Ov078t97tffbR9v3xwwcPP919cO/g0…
0B7FE63528DA8B7FCEF201278E2DAC2A	1	mrv	JChemExcelgAYAAB+LCAAAAAAABADtvQdgHEmWJSYvbcp7f0r1StfgdKEIgGATJNiQQBDswYjN5pLsHWlHIymrKoHKZVZlXWYWQMztnbz33nvvvffee++997o7nU4n99//P1xmZAFs9s5K2smeIYCqyB8/fnwfPyIe/x7vFmV6mddNUS0/+2h3vPNR+nscJY+ni5L+/eJpNV0v8mV7lKTp4y9O5vmimGbl67ZeT/kz+nRRlfl0XeYp/XL29LOPFrsfyTf0XdZWi+O6zq71Azz4DO2y3TTbS7N7abafZvfT7NM0e5BmB2n2MM12d+j/9P0uNdilFrvUZPf+Rx6UvMyB15vrVf7ZRydleqL/vaD/f8m/vabf8deJ/9q7vc8+2r4/fvjg4ae7D+4df…
075323CB8151AC1B459C544B06B306E3	1	mrv	JChemExceljwcAAB+LCAAAAAAABADtvQdgHEmWJSYvbcp7f0r1StfgdKEIgGATJNiQQBDswYjN5pLsHWlHIymrKoHKZVZlXWYWQMztnbz33nvvvffee++997o7nU4n99//P1xmZAFs9s5K2smeIYCqyB8/fnwfPyIe/x7vFmV6mddNUS0/+2h3vPNR+nscJY+ni5L+/eJpNV0v8mV7lKTp4y9O5vmimGbl67ZeT/kz+nRRlfl0XeYp/XL29LOPFrsfyTf0XdZWi+O6zq71Azz4DO2y3TTbS7N7abafZvfT7NM0e5BmB2n2MM12d+j/9P0uNdilFrvUZJfa7FKjXWq1e/CRBzEvc+D45nqVf/bRSfo6PUlf6L8n6Zf8r/vvWfrCf/fd3mcfHYz39…
99A1ACF53C4E2817F283D06C87F4C797	1	mrv	JChemExcel8wcAAB+LCAAAAAAABADtvQdgHEmWJSYvbcp7f0r1StfgdKEIgGATJNiQQBDswYjN5pLsHWlHIymrKoHKZVZlXWYWQMztnbz33nvvvffee++997o7nU4n99//P1xmZAFs9s5K2smeIYCqyB8/fnwfPyIe/x7vFmV6mddNUS0/+2h3vPNR+nscJY+ni5L+/eJpNV0v8mV7lKTp4y9O5vmimGbl67ZeT/kz+nRRlfl0XeYp/XL29LOPFrsfyTf0XdZWi+O6zq71Azz4DO2y3TTbS7N7abafZvfT7NM0e5BmB2n2MM12d+j/9P0uNdilFrvUZJfa7FKjXWq1S812H37kQc3LHHi+uV7ln310kn6Znnj/vUjxyQv97TX/fO2//W7vs4/uj…
D85F1DE7B633B76610DA0D791E640C38	1	mrv	JChemExcel4wgAAB+LCAAAAAAABADtvQdgHEmWJSYvbcp7f0r1StfgdKEIgGATJNiQQBDswYjN5pLsHWlHIymrKoHKZVZlXWYWQMztnbz33nvvvffee++997o7nU4n99//P1xmZAFs9s5K2smeIYCqyB8/fnwfPyIe/x7vFmV6mddNUS0/+2h3vPNR+nscJY+ni5L+/eJpNV0v8mV7lKTp4y9O5vmimGbl67ZeT/kz+nRRlfl0XeYp/XL29LOPFrsfyTf0XdZWi+O6zq71Azz4DO2y3TTbS7N7abafZvfT7NM0e5BmB2n2MM12d+j/9P0uNdilFrvUZJfa7FKjXWq1S812qd0etdvb/ciDnpc58H1zvco/++gkDf/7kv7/gv874f+bf098CO/2P…
53371557C33DF5DF609329013F8A29DF	1	mrv	JChemExcelxgkAAB+LCAAAAAAABADtvQdgHEmWJSYvbcp7f0r1StfgdKEIgGATJNiQQBDswYjN5pLsHWlHIymrKoHKZVZlXWYWQMztnbz33nvvvffee++997o7nU4n99//P1xmZAFs9s5K2smeIYCqyB8/fnwfPyIe/x7vFmV6mddNUS0/+2h3vPNR+nscJY+ni5L+/eJpNV0v8mV7lKTp4y9O5vmimGbl67ZeT/kz+nRRlfl0XeYp/XL29LOPFrsfyTf0XdZWi+O6zq71Azz4DO2y3TTbS7N7abafZvfT7NM0e5BmB2n2MM12d+j/9P0uNdilFrvUZJfa7FKjXWq1S812qd0etdsDHGq3R+329j/yesrLHLi/uV7ln310kpr/vqT/v6b/v9B/8…
2C368C61E8D5679E81F0DD6147C7A360	1	mrv	JChemExcel7QkAAB+LCAAAAAAABADtvQdgHEmWJSYvbcp7f0r1StfgdKEIgGATJNiQQBDswYjN5pLsHWlHIymrKoHKZVZlXWYWQMztnbz33nvvvffee++997o7nU4n99//P1xmZAFs9s5K2smeIYCqyB8/fnwfPyIe/x7vFmV6mddNUS0/+2h3vPNR+nscJY+ni5L+/eJpNV0v8mV7lKTp4y9O5vmimGbl67ZeT/kz+nRRlfl0XeYp/XL29LOPFrsfyTf0XdZWi+O6zq71Azz4DO2y3TTbS7N7abafZvfT7NM0e5BmB2n2MM12d+j/9P0uNdilFrvUZJfa7FKjXWq1S812qd0etdsDHGq3R+329j/yesrLHLi/uV7ln310kuK/L9MXqfwW/vea/…
954F0B5DE145B580A3005830F2908E78	1	mrv	JChemExcelRwgAAB+LCAAAAAAABADtvQdgHEmWJSYvbcp7f0r1StfgdKEIgGATJNiQQBDswYjN5pLsHWlHIymrKoHKZVZlXWYWQMztnbz33nvvvffee++997o7nU4n99//P1xmZAFs9s5K2smeIYCqyB8/fnwfPyIe/x7vFmV6mddNUS0/+2h3vPNR+nscJY+ni5L+/eJpNV0v8mV7lKTp4y9O5vmimGbl67ZeT/kz+nRRlfl0XeYp/XL29LOPFrsfyTf0XdZWi+O6zq71Azz4DO2y3TTbS7N7abafZvfT7NM0e5BmB2n2MM12d+j/9P0uNdilFrvUZJfa7FKjXWq1S812qd3ezkce5LzMgeub61X+2UfP0hPvvxf0/y/5X/z/tf30tf/+uz0Q4…
456E49F5FE9D9F5993D3554828253464	1	mrv	JChemExcel8gcAAB+LCAAAAAAABADtvQdgHEmWJSYvbcp7f0r1StfgdKEIgGATJNiQQBDswYjN5pLsHWlHIymrKoHKZVZlXWYWQMztnbz33nvvvffee++997o7nU4n99//P1xmZAFs9s5K2smeIYCqyB8/fnwfPyIe/x7vFmV6mddNUS0/+2h3vPNR+nscJY+ni5L+/eJpNV0v8mV7lKTp4y9O5vmimGbl67ZeT/kz+nRRlfl0XeYp/XL29LOPFrsfyTf0XdZWi+O6zq71Azz4DO2y3TTbS7N7abafZvfT7NM0e5BmB2n2MM12d+j/9P0uNdilFrvUZJfa7FKjXWq1S812H37kQc3LHHi+uV7ln310kp6kr+n/L/Tfk/RL/tf99yx94b/9bu+zj…
914B20E07BF3909B5A81A0897F661D37	1	mrv	JChemExcel9QcAAB+LCAAAAAAABADtvQdgHEmWJSYvbcp7f0r1StfgdKEIgGATJNiQQBDswYjN5pLsHWlHIymrKoHKZVZlXWYWQMztnbz33nvvvffee++997o7nU4n99//P1xmZAFs9s5K2smeIYCqyB8/fnwfPyIe/x7vFmV6mddNUS0/+2h3vPNR+nscJY+ni5L+/eJpNV0v8mV7lKTp4y9O5vmimGbl67ZeT/kz+nRRlfl0XeYp/XL29LOPFrsfyTf0XdZWi+O6zq71Azz4DO2y3TTbS7N7abafZvfT7NM0e5BmB2n2MM12d+j/9P0uNdilFrvUZJfa7FKjXWq1S812H37kQc3LHHi+uV7ln310kp6kr+n/L/Tfk/RL/tf89wyf+m+/2/vso…
ACDB5278064C8620431EEDC22863BE2E	1	mrv	JChemExcel7QcAAB+LCAAAAAAABADtvQdgHEmWJSYvbcp7f0r1StfgdKEIgGATJNiQQBDswYjN5pLsHWlHIymrKoHKZVZlXWYWQMztnbz33nvvvffee++997o7nU4n99//P1xmZAFs9s5K2smeIYCqyB8/fnwfPyIe/x7vFmV6mddNUS0/+2h3vPNR+nscJY+ni5L+/eJpNV0v8mV7lKTp4y9O5vmimGbl67ZeT/kz+nRRlfl0XeYp/XL29LOPFrsfyTf0XdZWi+O6zq71Azz4DO2y3TTbS7N7abafZvfT7NM0e5BmB2n2MM12d+j/9P0uNdilFrvUZJfa7FKjXWq1S812H37kQc3LHHi+uV7ln310kp6kr+n/L/Tfk/RL/tf/74X/9ru9zz7aG…
5A0819E342A9AFCC7D701188808820DB	1	mrv	JChemExcelVQgAAB+LCAAAAAAABADtvQdgHEmWJSYvbcp7f0r1StfgdKEIgGATJNiQQBDswYjN5pLsHWlHIymrKoHKZVZlXWYWQMztnbz33nvvvffee++997o7nU4n99//P1xmZAFs9s5K2smeIYCqyB8/fnwfPyIe/x7vFmV6mddNUS0/+2h3vPNR+nscJY+ni5L+/eJpNV0v8mV7lKTp4y9O5vmimGbl67ZeT/kz+nRRlfl0XeYp/XL29LOPFrsfyTf0XdZWi+O6zq71Azz4DO2y3TTbS7N7abafZvfT7NM0e5BmB2n2MM12d+j/9P0uNdilFrvUZJfa7FKjXWq1S812qd3ezkce5LzMgeub61X+2Ucn6Un6mv7/Qv89Sb/kf91/X+Jz//13e…
EF8D32184D7C7C8BC67FD927EB809175	1	mrv	JChemExcel7gcAAB+LCAAAAAAABADtvQdgHEmWJSYvbcp7f0r1StfgdKEIgGATJNiQQBDswYjN5pLsHWlHIymrKoHKZVZlXWYWQMztnbz33nvvvffee++997o7nU4n99//P1xmZAFs9s5K2smeIYCqyB8/fnwfPyIe/x7vFmV6mddNUS0/+2h3vPNR+nscJY+ni5L+/eJpNV0v8mV7lKTp4y9O5vmimGbl67ZeT/kz+nRRlfl0XeYp/XL29LOPFrsfyTf0XdZWi+O6zq71Azz4DO2y3TTbS7N7abafZvfT7NM0e5BmB2n2MM12d+j/9P0uNdilFrvUZJfa7FKjXWq1S812H37kQc3LHHi+uV7ln310kp6kr+n/L/Tfk/RL/pf+K+UHPvZff7f32…
1F29F37A8A29B555F865C962117F2D31	1	mrv	JChemExcel+AcAAB+LCAAAAAAABADtvQdgHEmWJSYvbcp7f0r1StfgdKEIgGATJNiQQBDswYjN5pLsHWlHIymrKoHKZVZlXWYWQMztnbz33nvvvffee++997o7nU4n99//P1xmZAFs9s5K2smeIYCqyB8/fnwfPyIe/x7vFmV6mddNUS0/+2h3vPNR+nscJY+ni5L+/eJpNV0v8mV7lKTp4y9O5vmimGbl67ZeT/kz+nRRlfl0XeYp/XL29LOPFrsfyTf0XdZWi+O6zq71Azz4DO2y3TTbS7N7abafZvfT7NM0e5BmB2n2MM12d+j/9P0uNdilFrvUZJfa7FKjXWq1S812H37kQc3LHHi+uV7ln310kp6kr+n/L/Tfk/RL/lf/K/nHC//1d3uff…
6B83A7C8CC39A9C0FC98515F6300D5F1	1	mrv	JChemExcel7gcAAB+LCAAAAAAABADtvQdgHEmWJSYvbcp7f0r1StfgdKEIgGATJNiQQBDswYjN5pLsHWlHIymrKoHKZVZlXWYWQMztnbz33nvvvffee++997o7nU4n99//P1xmZAFs9s5K2smeIYCqyB8/fnwfPyIe/x7vFmV6mddNUS0/+2h3vPNR+nscJY+ni5L+/eJpNV0v8mV7lKTp4y9O5vmimGbl67ZeT/kz+nRRlfl0XeYp/XL29LOPFrsfyTf0XdZWi+O6zq71Azz4DO2y3TTbS7N7abafZvfT7NM0e5BmB2n2MM12d+j/9P0uNdilFrvUZJfa7FKjXWq1S812H37kQc3LHHi+uV7ln310kp6kr+n/L/Tfk/RL/pf/K/WXF/7r7/Y++…
25DC7D1F094B25CC18DBF64B6F21D037	1	mrv	JChemExcelTggAAB+LCAAAAAAABADtvQdgHEmWJSYvbcp7f0r1StfgdKEIgGATJNiQQBDswYjN5pLsHWlHIymrKoHKZVZlXWYWQMztnbz33nvvvffee++997o7nU4n99//P1xmZAFs9s5K2smeIYCqyB8/fnwfPyIe/x7vFmV6mddNUS0/+2h3vPNR+nscJY+ni5L+/eJpNV0v8mV7lKTp4y9O5vmimGbl67ZeT/kz+nRRlfl0XeYp/XL29LOPFrsfyTf0XdZWi+O6zq71Azz4DO2y3TTbS7N7abafZvfT7NM0e5BmB2n2MM12d+j/9P0uNdilFrvUZJfa7FKjXWq1S812qd3ezkce5LzMgeub61X+2UcnKf57Tf9/of+epF/yv+6/Z+kL//13e…
732B2C81C4E4B55165EDAB0BD3112377	1	mrv	JChemExcel9wcAAB+LCAAAAAAABADtvQdgHEmWJSYvbcp7f0r1StfgdKEIgGATJNiQQBDswYjN5pLsHWlHIymrKoHKZVZlXWYWQMztnbz33nvvvffee++997o7nU4n99//P1xmZAFs9s5K2smeIYCqyB8/fnwfPyIe/x7vFmV6mddNUS0/+2h3vPNR+nscJY+ni5L+/eJpNV0v8mV7lKTp4y9O5vmimGbl67ZeT/kz+nRRlfl0XeYp/XL29LOPFrsfyTf0XdZWi+O6zq71Azz4DO2y3TTbS7N7abafZvfT7NM0e5BmB2n2MM12d+j/9P0uNdilFrvUZJfa7FKjXWq1S812H37kQc3LHHi+uV7ln310kp6kr+n/L/Tfk/RL/lf+e8b/vvDffrf32…
29E6CD0B2FF4AC6DF5B2C657B67C09E5	1	mrv	JChemExcelkgcAAB+LCAAAAAAABADtvQdgHEmWJSYvbcp7f0r1StfgdKEIgGATJNiQQBDswYjN5pLsHWlHIymrKoHKZVZlXWYWQMztnbz33nvvvffee++997o7nU4n99//P1xmZAFs9s5K2smeIYCqyB8/fnwfPyIe/x7vFmV6mddNUS0/+2h3vPNR+nscJY+ni5L+/eJpNV0v8mV7lKTp4y9O5vmimGbl67ZeT/kz+nRRlfl0XeYp/XL29LOPFrsfyTf0XdZWi+O6zq71Azz4DO2y3TTbS7N7abafZvfT7NM0e5BmB2n2MM12d+j/9P0uNdilFrvUZJfa7FKjXWq1e/CRBzEvc+D45nqVf/bRSfo6PUlf6L8n6Zf8L/1Xyg987L/8bu+zjw7G9…
B1E28579AA16E9AA5B5066CAA93BDD53	1	mrv	JChemExcelkwkAAB+LCAAAAAAABADtvQdgHEmWJSYvbcp7f0r1StfgdKEIgGATJNiQQBDswYjN5pLsHWlHIymrKoHKZVZlXWYWQMztnbz33nvvvffee++997o7nU4n99//P1xmZAFs9s5K2smeIYCqyB8/fnwfPyIe/x7vFmV6mddNUS0/+2h3vPNR+nscJY+ni5L+/eJpNV0v8mV7lKTp4y9O5vmimGbl67ZeT/kz+nRRlfl0XeYp/XL29LOPFrsfyTf0XdZWi+O6zq71Azz4DO2y3TTbS7N7abafZvfT7NM0e5BmB2n2MM12d+j/9P0uNdilFrvUZJfa7FKjXWq1S812qd0etdsDHGq3d+8jr5e8zIH3m+tV/tlHJyn++zJ9kcpv3f9e0//lO…
786C3E6106FADF13024E16FA0ECC3314	1	mrv	JChemExcelkQcAAB+LCAAAAAAABADtvQdgHEmWJSYvbcp7f0r1StfgdKEIgGATJNiQQBDswYjN5pLsHWlHIymrKoHKZVZlXWYWQMztnbz33nvvvffee++997o7nU4n99//P1xmZAFs9s5K2smeIYCqyB8/fnwfPyIe/x7vFmV6mddNUS0/+2h3vPNR+nscJY+ni5L+/eJpNV0v8mV7lKTp4y9O5vmimGbl67ZeT/kz+nRRlfl0XeYp/XL29LOPFrsfyTf0XdZWi+O6zq71Azz4DO2y3TTbS7N7abafZvfT7NM0e5BmB2n2MM12d+j/9P0uNdilFrvUZJfa7FKjXWq1e/CRBzEvc+D45nqVf/bRSYr/XtB/J/z/L/nfk/RZKt+cpK/9d9/tffbRw…
30FF2924DC1048921AB50490DFE12370	1	mrv	JChemExcel3AkAAB+LCAAAAAAABADtvQdgHEmWJSYvbcp7f0r1StfgdKEIgGATJNiQQBDswYjN5pLsHWlHIymrKoHKZVZlXWYWQMztnbz33nvvvffee++997o7nU4n99//P1xmZAFs9s5K2smeIYCqyB8/fnwfPyIe/x7vFmV6mddNUS0/+2h3vPNR+nscJY+ni5L+/eJpNV0v8mV7lKTp4y9O5vmimGbl67ZeT/kz+nRRlfl0XeYp/XL29LOPFrsfyTf0XdZWi+O6zq71Azz4DO2y3TTbS7N7abafZvfT7NM0e5BmB2n2MM12d+j/9P0uNdilFrvUZJfa7FKjXWq1S812qd0etdsDHGq3R+329j/yesrLHLi/uV7ln310kuK/L9MX9O8L/v11K…
F466F821422807D1031E36B25C9D085E	1	mrv	JChemExcelzwYAAB+LCAAAAAAABADtvQdgHEmWJSYvbcp7f0r1StfgdKEIgGATJNiQQBDswYjN5pLsHWlHIymrKoHKZVZlXWYWQMztnbz33nvvvffee++997o7nU4n99//P1xmZAFs9s5K2smeIYCqyB8/fnwfPyIe/x7vFmV6mddNUS0/+2h3vPNR+nscJY+ni5L+/eJpNV0v8mV7lKTp4y9O5vmimGbl67ZeT/kz+nRRlfl0XeYp/XL29LOPFrsfyTf0XdZWi+O6zq71Azz4DO2y3TTbS7N7abafZvfT7NM0e5BmB2n2MM12d+j/9P0uNdilFrvUZJfa7H76kQcpL3Pg9uZ6lX/20UmZntj/XtD/v+R/X/Dfr9MT/8V3ezTSnfG9vf1P9x/uf…
5498C2325F815863AF1CE764C2134DCF	1	mrv	JChemExcel1QYAAB+LCAAAAAAABADtvQdgHEmWJSYvbcp7f0r1StfgdKEIgGATJNiQQBDswYjN5pLsHWlHIymrKoHKZVZlXWYWQMztnbz33nvvvffee++997o7nU4n99//P1xmZAFs9s5K2smeIYCqyB8/fnwfPyIe/x7vFmV6mddNUS0/+2h3vPNR+nscJY+ni5L+/eJpNV0v8mV7lKTp4y9O5vmimGbl67ZeT/kz+nRRlfl0XeYp/XL29LOPFrsfyTf0XdZWi+O6zq71Azz4DO2y3TTbS7N7abafZvfT7NM0e5BmB2n2MM12d+j/9P0uNdilFrvUZJfa7H76kQcpL3Pg9uZ6lX/20UmK/17T/1/Q/7/kf91/L/z33u199tGn44P9Bzv3dw/u7…
4C8AA820968FB07A819A8CA35EB7A7D7	1	mrv	JChemExcelcwoAAB+LCAAAAAAABADtvQdgHEmWJSYvbcp7f0r1StfgdKEIgGATJNiQQBDswYjN5pLsHWlHIymrKoHKZVZlXWYWQMztnbz33nvvvffee++997o7nU4n99//P1xmZAFs9s5K2smeIYCqyB8/fnwfPyIe/x7vFmV6mddNUS0/+2h3vPNR+nscJY+ni5L+/eJpNV0v8mV7lKTp4y9O5vmimGbl67ZeT/kz+nRRlfl0XeYp/XL29LOPFrsfyTf0XdZWi+O6zq71Azz4DO2y3TTbS7N7abafZvfT7NM0e5BmB2n2MM12d+j/9P0uNdilFrvUZJfa7FKjXWq1S812qd0etdsDHGq3R+32qN3e/Y+83vIyB/5vrlf5Zx+dpPH/XtP/X/BvX…
B2B07A9C686A4DF962C25E4EEAF5DD21	1	mrv	JChemExcelwAgAAB+LCAAAAAAABADtvQdgHEmWJSYvbcp7f0r1StfgdKEIgGATJNiQQBDswYjN5pLsHWlHIymrKoHKZVZlXWYWQMztnbz33nvvvffee++997o7nU4n99//P1xmZAFs9s5K2smeIYCqyB8/fnwfPyIe/x7vFmV6mddNUS0/+2h3vPNR+nscJY+ni5L+/eJpNV0v8mV7lKTp4y9O5vmimGbl67ZeT/kz+nRRlfl0XeYp/XL29LOPFrsfyTf0XdZWi+O6zq71Azz4DO2y3TTbS7N7abafZvfT7NM0e5BmB2n2MM12d+j/9P0uNdilFrvUZJfa7FKjXWq1S812qd0etdvb/ciDnpc58H1zvco/++gkDf97Qf//kn97zX+9MJ/5EN7tf…
098061589F63408674A2E2D5830DA3D9	1	mrv	JChemExcelZggAAB+LCAAAAAAABADtvQdgHEmWJSYvbcp7f0r1StfgdKEIgGATJNiQQBDswYjN5pLsHWlHIymrKoHKZVZlXWYWQMztnbz33nvvvffee++997o7nU4n99//P1xmZAFs9s5K2smeIYCqyB8/fnwfPyIe/x7vFmV6mddNUS0/+2h3vPNR+nscJY+ni5L+/eJpNV0v8mV7lKTp4y9O5vmimGbl67ZeT/kz+nRRlfl0XeYp/XL29LOPFrsfyTf0XdZWi+O6zq71Azz4DO2y3TTbS7N7abafZvfT7NM0e5BmB2n2MM12d+j/9P0uNdilFrvUZJfa7FKjXWq1S812qd3ezkce5LzMgeub61X+2Ucnqf/fC/r/l/zba/7rhfnMf//d3mcff…
BD1CF471A9A36F9CF6D2DA59D833B26D	1	mrv	JChemExcelbgkAAB+LCAAAAAAABADtvQdgHEmWJSYvbcp7f0r1StfgdKEIgGATJNiQQBDswYjN5pLsHWlHIymrKoHKZVZlXWYWQMztnbz33nvvvffee++997o7nU4n99//P1xmZAFs9s5K2smeIYCqyB8/fnwfPyIe/x7vFmV6mddNUS0/+2h3vPNR+nscJY+ni5L+/eJpNV0v8mV7lKTp4y9O5vmimGbl67ZeT/kz+nRRlfl0XeYp/XL29LOPFrsfyTf0XdZWi+O6zq71Azz4DO2y3TTbS7N7abafZvfT7NM0e5BmB2n2MM12d+j/9P0uNdilFrvUZJfa7FKjXWq1S812qd0etdsDHGq3d+8jr5e8zIH3m+tV/tlHJ+lJ+mWKf81/L+wnr/mvF…
4732ADE89183A52201C2EA6BDD1D70B3	1	mrv	JChemExcelDwkAAB+LCAAAAAAABADtvQdgHEmWJSYvbcp7f0r1StfgdKEIgGATJNiQQBDswYjN5pLsHWlHIymrKoHKZVZlXWYWQMztnbz33nvvvffee++997o7nU4n99//P1xmZAFs9s5K2smeIYCqyB8/fnwfPyIe/x7vFmV6mddNUS0/+2h3vPNR+nscJY+ni5L+/eJpNV0v8mV7lKTp4y9O5vmimGbl67ZeT/kz+nRRlfl0XeYp/XL29LOPFrsfyTf0XdZWi+O6zq71Azz4DO2y3TTbS7N7abafZvfT7NM0e5BmB2n2MM12d+j/9P0uNdilFrvUZJfa7FKjXWq1S812qd0etdvb/ciDnpc58H1zvco/++gkdf+90P/7n8h/9LsP4d3eZx9tH…
992CDAC3F72B5343B37D6AD647232C10	1	mrv	JChemExcelGgkAAB+LCAAAAAAABADtvQdgHEmWJSYvbcp7f0r1StfgdKEIgGATJNiQQBDswYjN5pLsHWlHIymrKoHKZVZlXWYWQMztnbz33nvvvffee++997o7nU4n99//P1xmZAFs9s5K2smeIYCqyB8/fnwfPyIe/x7vFmV6mddNUS0/+2h3vPNR+nscJY+ni5L+/eJpNV0v8mV7lKTp4y9O5vmimGbl67ZeT/kz+nRRlfl0XeYp/XL29LOPFrsfyTf0XdZWi+O6zq71Azz4DO2y3TTbS7N7abafZvfT7NM0e5BmB2n2MM12d+j/9P0uNdilFrvUZJfa7FKjXWq1S812qd0etdsDnL2PvB7yMgfOb65X+WcfnaTd/17Q/7/k317zXy/MZz6Md…
40BDBCA4011CBDF0C2E4133182A5F040	1	mrv	JChemExcelhAgAAB+LCAAAAAAABADtvQdgHEmWJSYvbcp7f0r1StfgdKEIgGATJNiQQBDswYjN5pLsHWlHIymrKoHKZVZlXWYWQMztnbz33nvvvffee++997o7nU4n99//P1xmZAFs9s5K2smeIYCqyB8/fnwfPyIe/x7vFmV6mddNUS0/+2h3vPNR+nscJY+ni5L+/eJpNV0v8mV7lKTp4y9O5vmimGbl67ZeT/kz+nRRlfl0XeYp/XL29LOPFrsfyTf0XdZWi+O6zq71Azz4DO2y3TTbS7N7abafZvfT7NM0e5BmB2n2MM12d+j/9P0uNdilFrvUZJfa7FKjXWq1S812qd3ezkce5LzMgeub61X+2Ucn6Un6gv7Dv69T/HWSfsl/f6l/8X/++…
55233D40CA547809A82F8ACD5B8E188A	1	mrv	JChemExcelKwkAAB+LCAAAAAAABADtvQdgHEmWJSYvbcp7f0r1StfgdKEIgGATJNiQQBDswYjN5pLsHWlHIymrKoHKZVZlXWYWQMztnbz33nvvvffee++997o7nU4n99//P1xmZAFs9s5K2smeIYCqyB8/fnwfPyIe/x7vFmV6mddNUS0/+2h3vPNR+nscJY+ni5L+/eJpNV0v8mV7lKTp4y9O5vmimGbl67ZeT/kz+nRRlfl0XeYp/XL29LOPFrsfyTf0XdZWi+O6zq71Azz4DO2y3TTbS7N7abafZvfT7NM0e5BmB2n2MM12d+j/9P0uNdilFrvUZJfa7FKjXWq1S812qd0etdsDnL2PvB7yMgfOb65X+WcfnaQn6ZfpC/oX/z9JX/O/5j/32…
8E301C4013DCDEFB505041EA2F62E2C5	1	mrv	JChemExcelPAcAAB+LCAAAAAAABADtvQdgHEmWJSYvbcp7f0r1StfgdKEIgGATJNiQQBDswYjN5pLsHWlHIymrKoHKZVZlXWYWQMztnbz33nvvvffee++997o7nU4n99//P1xmZAFs9s5K2smeIYCqyB8/fnwfPyIe/x7vFmV6mddNUS0/+2h3vPNR+nscJY+ni5L+/eJpNV0v8mV7lKTp4y9O5vmimGbl67ZeT/kz+nRRlfl0XeYp/XL29LOPFrsfyTf0XdZWi+O6zq71Azz4DO2y3TTbS7N7abafZvfT7NM0e5BmB2n2MM12d+j/9P0uNdilFrvUZJfa7FKj3QcfedDyMgd+b65X+WcfnaQn6Qv674T//yX/6/57lr7233y399lHn44PdvYPD…
6752A2C317C72921CAAA97A15524FE9B	1	mrv	JChemExcelDggAAB+LCAAAAAAABADtvQdgHEmWJSYvbcp7f0r1StfgdKEIgGATJNiQQBDswYjN5pLsHWlHIymrKoHKZVZlXWYWQMztnbz33nvvvffee++997o7nU4n99//P1xmZAFs9s5K2smeIYCqyB8/fnwfPyIe/x7vFmV6mddNUS0/+2h3vPNR+nscJY+ni5L+/eJpNV0v8mV7lKTp4y9O5vmimGbl67ZeT/kz+nRRlfl0XeYp/XL29LOPFrsfyTf0XdZWi+O6zq71Azz4DO2y3TTbS7N7abafZvfT7NM0e5BmB2n2MM12d+j/9P0uNdilFrvUZJfa7FKjXWq1S812H37kQc3LHHi+uV7ln310kr5IT+x/4e9fmr/9t9/tffbRwXj/wf7DT…
87D0F268EC7184A5B2FED9D02EDF64D2	1	mrv	JChemExcelcAkAAB+LCAAAAAAABADtvQdgHEmWJSYvbcp7f0r1StfgdKEIgGATJNiQQBDswYjN5pLsHWlHIymrKoHKZVZlXWYWQMztnbz33nvvvffee++997o7nU4n99//P1xmZAFs9s5K2smeIYCqyB8/fnwfPyIe/x7vFmV6mddNUS0/+2h3vPNR+nscJY+ni5L+/eJpNV0v8mV7lKTp4y9O5vmimGbl67ZeT/kz+nRRlfl0XeYp/XL29LOPFrsfyTf0XdZWi+O6zq71Azz4DO2y3TTbS7N7abafZvfT7NM0e5BmB2n2MM12d+j/9P0uNdilFrvUZJfa7FKjXWq1S812qd0etdsDHGq3d+8jr5e8zIH3m+tV/tlHJ+mX6Yn3H/56oT9P0tf81…
51F7D1ED6685EF35B0DF1DC2DB687BD5	1	mrv	JChemExcelwwgAAB+LCAAAAAAABADtvQdgHEmWJSYvbcp7f0r1StfgdKEIgGATJNiQQBDswYjN5pLsHWlHIymrKoHKZVZlXWYWQMztnbz33nvvvffee++997o7nU4n99//P1xmZAFs9s5K2smeIYCqyB8/fnwfPyIe/x7vFmV6mddNUS0/+2h3vPNR+nscJY+ni5L+/eJpNV0v8mV7lKTp4y9O5vmimGbl67ZeT/kz+nRRlfl0XeYp/XL29LOPFrsfyTf0XdZWi+O6zq71Azz4DO2y3TTbS7N7abafZvfT7NM0e5BmB2n2MM12d+j/9P0uNdilFrvUZJfa7FKjXWq1S812qd0etdvb/ciDnpc58H1zvco/++gkNf+9oP9/yb+95r9e+J+V6YkP4…
F064A0A7A62BAE8BDF061480D6E05EA5	1	mrv	JChemExceleQYAAB+LCAAAAAAABADtvQdgHEmWJSYvbcp7f0r1StfgdKEIgGATJNiQQBDswYjN5pLsHWlHIymrKoHKZVZlXWYWQMztnbz33nvvvffee++997o7nU4n99//P1xmZAFs9s5K2smeIYCqyB8/fnwfPyIe/x7vFmV6mddNUS0/+2h3vPNR+nscJY+ni5L+/eJpNV0v8mV7lKTp4y9O5vmimGbl67ZeT/kz+nRRlfl0XeYp/XL29LOPFrsfyTf0XdZWi+O6zq71Azz4DO2y3TTbS7N7abafZvfT7NM0e5BmB2n2MM12d+j/9P0uNdilFrvUZPf+Rx6UvMyB15vrVf7ZR1+mJ+kL/j/+fc3/2v/8t97tffbRg/H+3v6DvfsP7j84uL9z7…
2743C0C3AE348C79CE20BAE943FFFFD7	1	mrv	JChemExceleQUAAB+LCAAAAAAABADtvQdgHEmWJSYvbcp7f0r1StfgdKEIgGATJNiQQBDswYjN5pLsHWlHIymrKoHKZVZlXWYWQMztnbz33nvvvffee++997o7nU4n99//P1xmZAFs9s5K2smeIYCqyB8/fnwfPyIe/x7vFmV6mddNUS0/+2h3vPNR+nscJY+ni5L+/eJpNV0v8mV7lKTp4y9O5vmimGbl67ZeT/kz+nRRlfl0XeYp/XL29LOPFrsfyTf0XdZWi+O6zq71Azz4DO2y3TTbS7N7abafZvfT7NM0e5BmB2n2MM12d+j/9P3u3kfem3mZA5c316v8s4++TE9S/P+F/h//fpl+6bc/r+pFVp7Ms/qCXthJu//tptu76Y7/xru9zz7av…
45180C984FA4CE39995711B76CEE4ED7	1	mrv	JChemExcelnQUAAB+LCAAAAAAABADtvQdgHEmWJSYvbcp7f0r1StfgdKEIgGATJNiQQBDswYjN5pLsHWlHIymrKoHKZVZlXWYWQMztnbz33nvvvffee++997o7nU4n99//P1xmZAFs9s5K2smeIYCqyB8/fnwfPyIe/x7vFmV6mddNUS0/+2h3vPNR+nscJY+ni5L+/eJpNV0v8mV7lKTp4y9O5vmimGbl67ZeT/kz+nRRlfl0XeYp/XL29LOPFrsfyTf0XdZWi+O6zq71Azz4DO2y3TTbS7N7abafZvfT7NM0e5BmB2n2MM12d+j/9P0uNdi995H3dl7mwOfN9Sr/7KOT9MtU/v+C/jvh/+PvF/4b7/Y+++j++N7OwcHB/t79vXsHDw4+Te+NH…
01B0F391D52339D4DFA791FAAE6DA339	1	mrv	JChemExcelxggAAB+LCAAAAAAABADtvQdgHEmWJSYvbcp7f0r1StfgdKEIgGATJNiQQBDswYjN5pLsHWlHIymrKoHKZVZlXWYWQMztnbz33nvvvffee++997o7nU4n99//P1xmZAFs9s5K2smeIYCqyB8/fnwfPyIe/x7vFmV6mddNUS0/+2h3vPNR+nscJY+ni5L+/eJpNV0v8mV7lKTp4y9O5vmimGbl67ZeT/kz+nRRlfl0XeYp/XL29LOPFrsfyTf0XdZWi+O6zq71Azz4DO2y3TTbS7N7abafZvfT7NM0e5BmB2n2MM12d+j/9P0uNdilFrvUZJfa7FKjXWq1S812qd0etdvb/ciDnpc58H1zvco/++gk/TI98f57kZpPXvNfL8xnPoR3e…

## Sheet: 512list.tbl
Supplementary Table S1. Screening results of 512 compounds against Bacillus subtilis in TSB medium containing AGFK buffered at pH 7.4
ORIG_ORDER	ID	Structure	PLATE	WELL	SELECTION	RESULT*	Compound C1-C5	* Meaning of results
396	5212522		TNO_ABG+_005B	D02	analog of hit ID 5604950	5		0 = Mild or no inhibition
407	5248422		TNO_ABG+_005B	G03	analog of hit ID 5604950	5		1 = Inhibitory
408	5248724		TNO_ABG+_005B	H03	analog of hit ID 5604950	5		3 = Highly Inhibitory (> 6 hrs)
423	5472843		TNO_ABG+_005B	G05	analog of hit ID 5604950	5		4 = No Outgrowth
433	5605076		TNO_ABG+_005B	A07	analog of hit ID 5604950	5		5 = No Germination
457	5968208		TNO_ABG+_005B	A10	analog of hit ID 5604950	5
7	BAS 00329754		TNO_ABG+_001B	G01	analog of hit ID AG-205/33157044	5
355	A2239/0094245		TNO_ABG+_004B	C09	analog of hit ID AG-205/33157044	5	C2
380	AH-262/34399005		TNO_ABG+_004B	D12	analog of hit ID AH-262/34397042	5	C1
273	7012485		TNO_ABG+_003B	A11	analog of hit ID BAS 00281742	5	C4
435	5623677		TNO_ABG+_005B	C07	analog of hit ID BAS 00281742	5
452	5771731		TNO_ABG+_005B	D09	analog of hit ID BAS 00281742	5
405	5241417		TNO_ABG+_005B	E03	analog of hit ID BAS 00548354	5
437	5661432		TNO_ABG+_005B	E07	analog of hit ID BAS 00548354	5
166	BAS 06900074		TNO_ABG+_002B	F09	analog of hit ID BAS 06900074	5
331	A0231/0010428		TNO_ABG+_004B	C06	analog of hit ID 5341868	4
429	5523796		TNO_ABG+_005B	E06	analog of hit ID 5341868	4
32	BAS 00873100		TNO_ABG+_001B	H04	analog of hit ID 5604950	4
171	BAS 04840627		TNO_ABG+_002B	C10	analog of hit ID 5604950	4
195	BAS 01398701		TNO_ABG+_003B	C01	analog of hit ID 5604950	4	C3
211	BAS 03200115		TNO_ABG+_003B	C03	analog of hit ID 5604950	4
237	BAS 12493000		TNO_ABG+_003B	E06	analog of hit ID 5604950	4
296	A3868/0164334		TNO_ABG+_004B	H01	analog of hit ID 5604950	4
339	A2654/0113100		TNO_ABG+_004B	C07	analog of hit ID 5604950	4
359	A2326/0098123		TNO_ABG+_004B	G09	analog of hit ID 5604950	4
395	5212521		TNO_ABG+_005B	C02	analog of hit ID 5604950	4
400	5213858		TNO_ABG+_005B	H02	analog of hit ID 5604950	4
409	5248891		TNO_ABG+_005B	A04	analog of hit ID 5604950	4
414	5312251		TNO_ABG+_005B	F04	analog of hit ID 5604950	4
430	5541444		TNO_ABG+_005B	F06	analog of hit ID 5604950	4
432	5604038		TNO_ABG+_005B	H06	analog of hit ID 5604950	4
453	5813267		TNO_ABG+_005B	E09	analog of hit ID 5604950	4
460	5975486		TNO_ABG+_005B	D10	analog of hit ID 5604950	4
51	BAS 01008707		TNO_ABG+_001B	C07	analog of hit ID AG-205/33157044	4
59	BAS 00829596		TNO_ABG+_001B	C08	analog of hit ID AG-205/33157044	4
311	A2204/0092816		TNO_ABG+_004B	G03	analog of hit ID AG-205/33157044	4
323	A1706/0072670		TNO_ABG+_004B	C05	analog of hit ID AG-205/33157044	4
324	A0512/0023700		TNO_ABG+_004B	D05	analog of hit ID AG-205/33157044	4
376	AG-205/33167063		TNO_ABG+_004B	H11	analog of hit ID AG-205/33157044	4
438	5666029		TNO_ABG+_005B	F07	analog of hit ID AG-205/33157044	4
3	BAS 02098890		TNO_ABG+_001B	C01	analog of hit ID AH-262/34397042	4
374	AH-262/02661012		TNO_ABG+_004B	F11	analog of hit ID AH-262/34397042	4
481	AG-670/31510024		TNO_ABG+_006B	A01	analog of hit ID AH-262/34397042	4
112	ASN 07114907		TNO_ABG+_002B	H02	analog of hit ID ASN 07114911	4
121	ASN 07114432		TNO_ABG+_002B	A04	analog of hit ID ASN 07114911	4
132	ASN 07114391		TNO_ABG+_002B	D05	analog of hit ID ASN 07114911	4
200	BAS 09556469		TNO_ABG+_003B	H01	analog of hit ID ASN 07114911	4
115	ASN 06955160		TNO_ABG+_002B	C03	analog of hit ID ASN 08894464	4
362	AI-559/15533051		TNO_ABG+_004B	B10	analog of hit ID BAS 0013079	4
11	BAS 00280890		TNO_ABG+_001B	C02	analog of hit ID BAS 00280890	4
505	7961691		TNO_ABG+_006B	A04	analog of hit ID BAS 00280890	4
473	6599886		TNO_ABG+_005B	A12	analog of hit ID BAS 00281742	4
27	BAS 01109690		TNO_ABG+_001B	C04	analog of hit ID BAS 00548354	4
72	BAS 02331893		TNO_ABG+_001B	H09	analog of hit ID BAS 00548354	4
188	BAS 01237155		TNO_ABG+_002B	D12	analog of hit ID BAS 00548354	4
191	BAS 01237306		TNO_ABG+_002B	G12	analog of hit ID BAS 00548354	4
272	BAS 00548354		TNO_ABG+_003B	H10	analog of hit ID BAS 00548354	4
363	AG-205/36484051		TNO_ABG+_004B	C10	analog of hit ID BAS 00548354	4
436	5659591		TNO_ABG+_005B	D07	analog of hit ID BAS 00548354	4
441	5668084		TNO_ABG+_005B	A08	analog of hit ID BAS 00548354	4	C5
388	5133647		TNO_ABG+_005B	D01	analog of hit ID BAS 0097218	4
185	BAS 06848302		TNO_ABG+_002B	A12	analog of hit ID BAS 06848302	4
398	5212524		TNO_ABG+_005B	F02	analog of hit ID 5604950	3
493	CS-006/03886049		TNO_ABG+_006B	E02	analog of hit ID BAS 0013079	3
375	AG-690/08507017		TNO_ABG+_004B	G11	analog of hit ID BAS 00281742	3
189	BAS 01237251		TNO_ABG+_002B	E12	analog of hit ID BAS 00548354	3
22	BAS 01095030		TNO_ABG+_001B	F03	analog of hit ID BAS 02101436	3
109	BAS 01107881		TNO_ABG+_002B	E02	analog of hit ID BAS 06900074	3
71	BAS 00615865		TNO_ABG+_001B	G09	analog of hit ID 5341868	1
221	BAS 00398101		TNO_ABG+_003B	E04	analog of hit ID 5341868	1
318	A1882/0079183		TNO_ABG+_004B	F04	analog of hit ID 5341868	1
399	5212532		TNO_ABG+_005B	G02	analog of hit ID 5604950	1
410	5249253		TNO_ABG+_005B	B04	analog of hit ID 5604950	1
444	5714516		TNO_ABG+_005B	D08	analog of hit ID 5604950	1
446	5723628		TNO_ABG+_005B	F08	analog of hit ID 5604950	1
465	6292122		TNO_ABG+_005B	A11	analog of hit ID 5604950	1
9	BAS 00548241		TNO_ABG+_001B	A02	analog of hit ID AG-205/33157044	1
15	BAS 02331869		TNO_ABG+_001B	G02	analog of hit ID AG-205/33157044	1
16	BAS 00548246		TNO_ABG+_001B	H02	analog of hit ID AG-205/33157044	1
264	BAS 00492420		TNO_ABG+_003B	H09	analog of hit ID AG-205/33157044	1
314	A1241/0056941		TNO_ABG+_004B	B04	analog of hit ID AG-205/33157044	1
215	BAS 08893859		TNO_ABG+_003B	G03	analog of hit ID AG-205/36870034	1
299	A3792/0161007		TNO_ABG+_004B	C02	analog of hit ID AG-205/36870034	1
262	BAS 00318289		TNO_ABG+_003B	F09	analog of hit ID AH-262/34397042	1
494	AQ-405/42300253		TNO_ABG+_006B	F02	analog of hit ID AH-262/34397042	1
119	ASN 07114426		TNO_ABG+_002B	G03	analog of hit ID ASN 07114911	1
122	ASN 07114433		TNO_ABG+_002B	B04	analog of hit ID ASN 07114911	1
135	ASN 07114388		TNO_ABG+_002B	G05	analog of hit ID ASN 07114911	1
210	BAS 09079720		TNO_ABG+_003B	B03	analog of hit ID ASN 07114911	1
111	ASN 06955862		TNO_ABG+_002B	G02	analog of hit ID ASN 08894464	1
136	ASN 08894444		TNO_ABG+_002B	H05	analog of hit ID ASN 08894464	1
139	ASN 08894430		TNO_ABG+_002B	C06	analog of hit ID ASN 08894464	1
142	ASN 08894438		TNO_ABG+_002B	F06	analog of hit ID ASN 08894464	1
172	ASN 06956003		TNO_ABG+_002B	D10	analog of hit ID ASN 08894464	1
201	ASN 06955161		TNO_ABG+_003B	A02	analog of hit ID ASN 08894464	1
44	BAS 00093749		TNO_ABG+_001B	D06	analog of hit ID BAS 0013079	1
50	BAS 00336016		TNO_ABG+_001B	B07	analog of hit ID BAS 00280890	1
17	BAS 00681525		TNO_ABG+_001B	A03	analog of hit ID BAS 00281742	1
99	BAS 01262282		TNO_ABG+_002B	C01	analog of hit ID BAS 00281742	1
394	5201311		TNO_ABG+_005B	B02	analog of hit ID BAS 00281742	1
411	5255506		TNO_ABG+_005B	C04	analog of hit ID BAS 00281742	1
447	5751011		TNO_ABG+_005B	G08	analog of hit ID BAS 00281742	1
472	6589944		TNO_ABG+_005B	H11	analog of hit ID BAS 00281742	1
124	BAS 01008878		TNO_ABG+_002B	D04	analog of hit ID BAS 00548354	1
187	BAS 01237088		TNO_ABG+_002B	C12	analog of hit ID BAS 00548354	1
280	7379088		TNO_ABG+_003B	H11	analog of hit ID BAS 00548354	1
291	A3758/0159348		TNO_ABG+_004B	C01	analog of hit ID BAS 00548354	1
274	7047085		TNO_ABG+_003B	B11	analog of hit ID BAS 0097218	1
49	BAS 00315379		TNO_ABG+_001B	A07	analog of hit ID BAS 06848302	1
67	BAS 00453077		TNO_ABG+_001B	C09	analog of hit ID BAS 06900074	1
133	BAS 07415917		TNO_ABG+_002B	E05	analog of hit ID BAS 06900074	1
151	BAS 07094042		TNO_ABG+_002B	G07	analog of hit ID BAS 06900074	1
167	BAS 06900696		TNO_ABG+_002B	G09	analog of hit ID BAS 06900074	1
194	BAS 07416621		TNO_ABG+_003B	B01	analog of hit ID BAS 06900074	1
214	BAS 07093962		TNO_ABG+_003B	F03	analog of hit ID BAS 06900074	1
385	5101307		TNO_ABG+_005B	A01	analog of hit ID BAS 06900074	1
455	5845099		TNO_ABG+_005B	G09	analog of hit ID BAS 06900074	1
495	AF-399/15032360		TNO_ABG+_006B	G02	analog of hit ID BAS 06900074	1
21	BAS 01049323		TNO_ABG+_001B	E03	analog of hit ID 5341868	0
26	BAS 00915185		TNO_ABG+_001B	B04	analog of hit ID 5341868	0
33	BAS 00390657		TNO_ABG+_001B	A05	analog of hit ID 5341868	0
36	BAS 00384758		TNO_ABG+_001B	D05	analog of hit ID 5341868	0
42	BAS 00112511		TNO_ABG+_001B	B06	analog of hit ID 5341868	0
43	BAS 00082277		TNO_ABG+_001B	C06	analog of hit ID 5341868	0
57	BAS 00134373		TNO_ABG+_001B	A08	analog of hit ID 5341868	0
60	BAS 00398098		TNO_ABG+_001B	D08	analog of hit ID 5341868	0
73	BAS 00619096		TNO_ABG+_001B	A10	analog of hit ID 5341868	0
90	BAS 00398100		TNO_ABG+_001B	B12	analog of hit ID 5341868	0
96	BAS 00615866		TNO_ABG+_001B	H12	analog of hit ID 5341868	0
101	BAS 05947792		TNO_ABG+_002B	E01	analog of hit ID 5341868	0
108	ASN 03776998		TNO_ABG+_002B	D02	analog of hit ID 5341868	0
212	BAS 01099923		TNO_ABG+_003B	D03	analog of hit ID 5341868	0
223	BAS 07867254		TNO_ABG+_003B	G04	analog of hit ID 5341868	0
224	BAS 06502446		TNO_ABG+_003B	H04	analog of hit ID 5341868	0
228	BAS 04998719		TNO_ABG+_003B	D05	analog of hit ID 5341868	0
229	BAS 16576925		TNO_ABG+_003B	E05	analog of hit ID 5341868	0
231	BAS 03341672		TNO_ABG+_003B	G05	analog of hit ID 5341868	0
232	BAS 10149717		TNO_ABG+_003B	H05	analog of hit ID 5341868	0
233	BAS 08766636		TNO_ABG+_003B	A06	analog of hit ID 5341868	0
234	BAS 01185338		TNO_ABG+_003B	B06	analog of hit ID 5341868	0
235	BAS 01916963		TNO_ABG+_003B	C06	analog of hit ID 5341868	0
239	BAS 10148939		TNO_ABG+_003B	G06	analog of hit ID 5341868	0
241	BAS 10156811		TNO_ABG+_003B	A07	analog of hit ID 5341868	0
248	BAS 10209257		TNO_ABG+_003B	H07	analog of hit ID 5341868	0
252	ASN 07682445		TNO_ABG+_003B	D08	analog of hit ID 5341868	0
265	BAS 00631158		TNO_ABG+_003B	A10	analog of hit ID 5341868	0
269	BAS 00654784		TNO_ABG+_003B	E10	analog of hit ID 5341868	0
312	A1942/0081607		TNO_ABG+_004B	H03	analog of hit ID 5341868	0
316	A2161/0090797		TNO_ABG+_004B	D04	analog of hit ID 5341868	0
330	A1245/0057048		TNO_ABG+_004B	B06	analog of hit ID 5341868	0
336	A3424/0145253		TNO_ABG+_004B	H06	analog of hit ID 5341868	0
338	A2319/0097780		TNO_ABG+_004B	B07	analog of hit ID 5341868	0
342	A3110/0131717		TNO_ABG+_004B	F07	analog of hit ID 5341868	0
345	A2301/0096992		TNO_ABG+_004B	A08	analog of hit ID 5341868	0
347	A3109/0131702		TNO_ABG+_004B	C08	analog of hit ID 5341868	0
350	A2285/0096227		TNO_ABG+_004B	F08	analog of hit ID 5341868	0
352	A2999/0126338		TNO_ABG+_004B	H08	analog of hit ID 5341868	0
367	AG-690/09408020		TNO_ABG+_004B	G10	analog of hit ID 5341868	0
384	AK-968/40947404		TNO_ABG+_004B	H12	analog of hit ID 5341868	0
492	AG-690/34652039		TNO_ABG+_006B	D02	analog of hit ID 5341868	0
2	BAS 00634883		TNO_ABG+_001B	B01	analog of hit ID 5604950	0
100	BAS 00336026		TNO_ABG+_002B	D01	analog of hit ID 5604950	0
297	A3868/0164322		TNO_ABG+_004B	A02	analog of hit ID 5604950	0
397	5212523		TNO_ABG+_005B	E02	analog of hit ID 5604950	0
415	5325855		TNO_ABG+_005B	G04	analog of hit ID 5604950	0
421	5465280		TNO_ABG+_005B	E05	analog of hit ID 5604950	0
422	5471874		TNO_ABG+_005B	F05	analog of hit ID 5604950	0
424	5477811		TNO_ABG+_005B	H05	analog of hit ID 5604950	0
427	5486781		TNO_ABG+_005B	C06	analog of hit ID 5604950	0
458	5968278		TNO_ABG+_005B	B10	analog of hit ID 5604950	0
478	6848327		TNO_ABG+_005B	F12	analog of hit ID 5604950	0
39	BAS 00830792		TNO_ABG+_001B	G05	analog of hit ID AG-205/33157044	0
70	BAS 01952200		TNO_ABG+_001B	F09	analog of hit ID AG-205/33157044	0
77	BAS 01109673		TNO_ABG+_001B	E10	analog of hit ID AG-205/33157044	0
93	BAS 04241023		TNO_ABG+_001B	E12	analog of hit ID AG-205/33157044	0
219	BAS 03094515		TNO_ABG+_003B	C04	analog of hit ID AG-205/33157044	0
334	A0429/0019865		TNO_ABG+_004B	F06	analog of hit ID AG-205/33157044	0
335	A0001/0000043		TNO_ABG+_004B	G06	analog of hit ID AG-205/33157044	0
337	A2212/0093065		TNO_ABG+_004B	A07	analog of hit ID AG-205/33157044	0
344	A2339/0098718		TNO_ABG+_004B	H07	analog of hit ID AG-205/33157044	0
103	ASN 06744121		TNO_ABG+_002B	G01	analog of hit ID AG-205/36870034	0
104	BAS 06744199		TNO_ABG+_002B	H01	analog of hit ID AG-205/36870034	0
113	BAS 00044471		TNO_ABG+_002B	A03	analog of hit ID AG-205/36870034	0
240	BAS 13503642		TNO_ABG+_003B	H06	analog of hit ID AG-205/36870034	0
255	BAS 07321959		TNO_ABG+_003B	G08	analog of hit ID AG-205/36870034	0
258	ASN 13119642		TNO_ABG+_003B	B09	analog of hit ID AG-205/36870034	0
259	ASN 13121619		TNO_ABG+_003B	C09	analog of hit ID AG-205/36870034	0
261	BAS 13120956		TNO_ABG+_003B	E09	analog of hit ID AG-205/36870034	0
292	A3733/0158230		TNO_ABG+_004B	D01	analog of hit ID AG-205/36870034	0
294	A3581/0152017		TNO_ABG+_004B	F01	analog of hit ID AG-205/36870034	0
295	A3907/0166148		TNO_ABG+_004B	G01	analog of hit ID AG-205/36870034	0
303	A4129/0176064		TNO_ABG+_004B	G02	analog of hit ID AG-205/36870034	0
307	ZERO/008177		TNO_ABG+_004B	C03	analog of hit ID AG-205/36870034	0
341	A3550/0150509		TNO_ABG+_004B	E07	analog of hit ID AG-205/36870034	0
346	A3550/0150508		TNO_ABG+_004B	B08	analog of hit ID AG-205/36870034	0
351	A3550/0150507		TNO_ABG+_004B	G08	analog of hit ID AG-205/36870034	0
361	AP-501/43091458		TNO_ABG+_004B	A10	analog of hit ID AG-205/36870034	0
365	AP-501/43091477		TNO_ABG+_004B	E10	analog of hit ID AG-205/36870034	0
369	AH-034/10918056		TNO_ABG+_004B	A11	analog of hit ID AG-205/36870034	0
373	AP-501/43091466		TNO_ABG+_004B	E11	analog of hit ID AG-205/36870034	0
377	AP-501/43091465		TNO_ABG+_004B	A12	analog of hit ID AG-205/36870034	0
381	AQ-344/13518277		TNO_ABG+_004B	E12	analog of hit ID AG-205/36870034	0
463	6262427		TNO_ABG+_005B	G10	analog of hit ID AG-205/36870034	0
464	6269711		TNO_ABG+_005B	H10	analog of hit ID AG-205/36870034	0
485	AP-501/43179282		TNO_ABG+_006B	E01	analog of hit ID AG-205/36870034	0
489	AH-034/10908047		TNO_ABG+_006B	A02	analog of hit ID AG-205/36870034	0
4	BAS 01838281		TNO_ABG+_001B	D01	analog of hit ID AH-262/34397042	0
37	BAS 00318860		TNO_ABG+_001B	E05	analog of hit ID AH-262/34397042	0
58	BAS 02804332		TNO_ABG+_001B	B08	analog of hit ID AH-262/34397042	0
63	BAS 00546984		TNO_ABG+_001B	G08	analog of hit ID AH-262/34397042	0
97	BAS 01006765		TNO_ABG+_002B	A01	analog of hit ID AH-262/34397042	0
98	BAS 00600238		TNO_ABG+_002B	B01	analog of hit ID AH-262/34397042	0
168	BAS 01838278		TNO_ABG+_002B	H09	analog of hit ID AH-262/34397042	0
170	BAS 06910970		TNO_ABG+_002B	B10	analog of hit ID AH-262/34397042	0
182	BAS 07310776		TNO_ABG+_002B	F11	analog of hit ID AH-262/34397042	0
196	BAS 03107283		TNO_ABG+_003B	D01	analog of hit ID AH-262/34397042	0
216	BAS 03155319		TNO_ABG+_003B	H03	analog of hit ID AH-262/34397042	0
217	BAS 00255339		TNO_ABG+_003B	A04	analog of hit ID AH-262/34397042	0
236	BAS 10823247		TNO_ABG+_003B	D06	analog of hit ID AH-262/34397042	0
249	BAS 13558055		TNO_ABG+_003B	A08	analog of hit ID AH-262/34397042	0
251	BAS 12238531		TNO_ABG+_003B	C08	analog of hit ID AH-262/34397042	0
256	ASN 12918498		TNO_ABG+_003B	H08	analog of hit ID AH-262/34397042	0
266	BAS 00201980		TNO_ABG+_003B	B10	analog of hit ID AH-262/34397042	0
279	7355560		TNO_ABG+_003B	G11	analog of hit ID AH-262/34397042	0
289	A4066/0173277		TNO_ABG+_004B	A01	analog of hit ID AH-262/34397042	0
300	A4066/0173282		TNO_ABG+_004B	D02	analog of hit ID AH-262/34397042	0
302	A4132/0176221		TNO_ABG+_004B	F02	analog of hit ID AH-262/34397042	0
308	A4136/0176361		TNO_ABG+_004B	D03	analog of hit ID AH-262/34397042	0
309	A4036/0172056		TNO_ABG+_004B	E03	analog of hit ID AH-262/34397042	0
310	A4066/0173273		TNO_ABG+_004B	F03	analog of hit ID AH-262/34397042	0
332	A2005/0084233		TNO_ABG+_004B	D06	analog of hit ID AH-262/34397042	0
348	A2753/0116940		TNO_ABG+_004B	D08	analog of hit ID AH-262/34397042	0
356	A3479/0147555		TNO_ABG+_004B	D09	analog of hit ID AH-262/34397042	0
357	A2857/0120464		TNO_ABG+_004B	E09	analog of hit ID AH-262/34397042	0
412	5256393		TNO_ABG+_005B	D04	analog of hit ID AH-262/34397042	0
439	5666665		TNO_ABG+_005B	G07	analog of hit ID AH-262/34397042	0
479	6942693		TNO_ABG+_005B	G12	analog of hit ID AH-262/34397042	0
483	AN-979/15448051		TNO_ABG+_006B	C01	analog of hit ID AH-262/34397042	0
484	AG-690/36280009		TNO_ABG+_006B	D01	analog of hit ID AH-262/34397042	0
486	AF-402/40962701		TNO_ABG+_006B	F01	analog of hit ID AH-262/34397042	0
496	9059369		TNO_ABG+_006B	H02	analog of hit ID AH-262/34397042	0
502	7949083		TNO_ABG+_006B	F03	analog of hit ID AH-262/34397042	0
511	9020954		TNO_ABG+_006B	G04	analog of hit ID AH-262/34397042	0
306	A4082/0173971		TNO_ABG+_004B	B03	analog of hit ID AI-020/37064018	0
54	BAS 04061298		TNO_ABG+_001B	F07	analog of hit ID ASN 06481542	0
19	BAS 00321518		TNO_ABG+_001B	C03	analog of hit ID ASN 07114911	0
35	BAS 00830170		TNO_ABG+_001B	C05	analog of hit ID ASN 07114911	0
106	ASN 07114366		TNO_ABG+_002B	B02	analog of hit ID ASN 07114911	0
107	ASN 07114381		TNO_ABG+_002B	C02	analog of hit ID ASN 07114911	0
110	ASN 07115851		TNO_ABG+_002B	F02	analog of hit ID ASN 07114911	0
116	ASN 07114411		TNO_ABG+_002B	D03	analog of hit ID ASN 07114911	0
117	ASN 07114412		TNO_ABG+_002B	E03	analog of hit ID ASN 07114911	0
118	ASN 07114423		TNO_ABG+_002B	F03	analog of hit ID ASN 07114911	0
120	ASN 07114431		TNO_ABG+_002B	H03	analog of hit ID ASN 07114911	0
123	ASN 07114456		TNO_ABG+_002B	C04	analog of hit ID ASN 07114911	0
127	ASN 07114413		TNO_ABG+_002B	G04	analog of hit ID ASN 07114911	0
138	ASN 07114386		TNO_ABG+_002B	B06	analog of hit ID ASN 07114911	0
147	BAS 04856665		TNO_ABG+_002B	C07	analog of hit ID ASN 07114911	0
199	BAS 03013909		TNO_ABG+_003B	G01	analog of hit ID ASN 07114911	0
222	BAS 04854717		TNO_ABG+_003B	F04	analog of hit ID ASN 07114911	0
268	BAS 07797582		TNO_ABG+_003B	D10	analog of hit ID ASN 07114911	0
466	6373216		TNO_ABG+_005B	B11	analog of hit ID ASN 07114911	0
498	7941188		TNO_ABG+_006B	B03	analog of hit ID ASN 07114911	0
102	ASN 08951891		TNO_ABG+_002B	F01	analog of hit ID ASN 08894464	0
114	ASN 06955800		TNO_ABG+_002B	B03	analog of hit ID ASN 08894464	0
125	ASN 06953934		TNO_ABG+_002B	E04	analog of hit ID ASN 08894464	0
126	ASN 06954082		TNO_ABG+_002B	F04	analog of hit ID ASN 08894464	0
128	ASN 06953879		TNO_ABG+_002B	H04	analog of hit ID ASN 08894464	0
129	ASN 06954083		TNO_ABG+_002B	A05	analog of hit ID ASN 08894464	0
130	ASN 06956002		TNO_ABG+_002B	B05	analog of hit ID ASN 08894464	0
140	ASN 08894432		TNO_ABG+_002B	D06	analog of hit ID ASN 08894464	0
141	ASN 08894436		TNO_ABG+_002B	E06	analog of hit ID ASN 08894464	0
143	ASN 08894440		TNO_ABG+_002B	G06	analog of hit ID ASN 08894464	0
144	ASN 08894452		TNO_ABG+_002B	H06	analog of hit ID ASN 08894464	0
145	ASN 08894468		TNO_ABG+_002B	A07	analog of hit ID ASN 08894464	0
146	ASN 06955799		TNO_ABG+_002B	B07	analog of hit ID ASN 08894464	0
148	ASN 08218622		TNO_ABG+_002B	D07	analog of hit ID ASN 08894464	0
176	ASN 09114785		TNO_ABG+_002B	H10	analog of hit ID ASN 08894464	0
177	ASN 09114786		TNO_ABG+_002B	A11	analog of hit ID ASN 08894464	0
178	ASN 09627000		TNO_ABG+_002B	B11	analog of hit ID ASN 08894464	0
179	ASN 09627002		TNO_ABG+_002B	C11	analog of hit ID ASN 08894464	0
180	ASN 09627003		TNO_ABG+_002B	D11	analog of hit ID ASN 08894464	0
181	ASN 09857897		TNO_ABG+_002B	E11	analog of hit ID ASN 08894464	0
198	ASN 10293985		TNO_ABG+_003B	F01	analog of hit ID ASN 08894464	0
205	ASN 06955478		TNO_ABG+_003B	E02	analog of hit ID ASN 08894464	0
220	ASN 06954838		TNO_ABG+_003B	D04	analog of hit ID ASN 08894464	0
225	ASN 10814324		TNO_ABG+_003B	A05	analog of hit ID ASN 08894464	0
226	ASN 08219223		TNO_ABG+_003B	B05	analog of hit ID ASN 08894464	0
227	ASN 06954084		TNO_ABG+_003B	C05	analog of hit ID ASN 08894464	0
253	ASN 13704702		TNO_ABG+_003B	E08	analog of hit ID ASN 08894464	0
326	A2072/0087130		TNO_ABG+_004B	F05	analog of hit ID BAS 0013079	0
366	AK-968/05740010		TNO_ABG+_004B	F10	analog of hit ID BAS 0013079	0
371	AI-942/13332134		TNO_ABG+_004B	C11	analog of hit ID BAS 0013079	0
386	5104413		TNO_ABG+_005B	B01	analog of hit ID BAS 0013079	0
431	5557297		TNO_ABG+_005B	G06	analog of hit ID BAS 0013079	0
468	6430620		TNO_ABG+_005B	D11	analog of hit ID BAS 0013079	0
497	7919512		TNO_ABG+_006B	A03	analog of hit ID BAS 0013079	0
47	BAS 00368002		TNO_ABG+_001B	G06	analog of hit ID BAS 00280890	0
65	BAS 00295733		TNO_ABG+_001B	A09	analog of hit ID BAS 00280890	0
80	BAS 00224709		TNO_ABG+_001B	H10	analog of hit ID BAS 00280890	0
105	BAS 00384083		TNO_ABG+_002B	A02	analog of hit ID BAS 00280890	0
131	BAS 00390932		TNO_ABG+_002B	C05	analog of hit ID BAS 00280890	0
372	AG-205/32456027		TNO_ABG+_004B	D11	analog of hit ID BAS 00280890	0
404	5232642		TNO_ABG+_005B	D03	analog of hit ID BAS 00280890	0
5	BAS 00709109		TNO_ABG+_001B	E01	analog of hit ID BAS 00281742	0
8	BAS 00271710		TNO_ABG+_001B	H01	analog of hit ID BAS 00281742	0
18	BAS 01357832		TNO_ABG+_001B	B03	analog of hit ID BAS 00281742	0
48	BAS 00281742		TNO_ABG+_001B	H06	analog of hit ID BAS 00281742	0
68	BAS 00709114		TNO_ABG+_001B	D09	analog of hit ID BAS 00281742	0
78	BAS 03301982		TNO_ABG+_001B	F10	analog of hit ID BAS 00281742	0
82	BAS 00703401		TNO_ABG+_001B	B11	analog of hit ID BAS 00281742	0
87	BAS 03301977		TNO_ABG+_001B	G11	analog of hit ID BAS 00281742	0
218	BAS 03302046		TNO_ABG+_003B	B04	analog of hit ID BAS 00281742	0
270	BAS 00350084		TNO_ABG+_003B	F10	analog of hit ID BAS 00281742	0
282	7525582		TNO_ABG+_003B	B12	analog of hit ID BAS 00281742	0
378	AN-940/40862521		TNO_ABG+_004B	B12	analog of hit ID BAS 00281742	0
402	5225503		TNO_ABG+_005B	B03	analog of hit ID BAS 00281742	0
416	5367131		TNO_ABG+_005B	H04	analog of hit ID BAS 00281742	0
425	5484225		TNO_ABG+_005B	A06	analog of hit ID BAS 00281742	0
426	5484879		TNO_ABG+_005B	B06	analog of hit ID BAS 00281742	0
428	5489342		TNO_ABG+_005B	D06	analog of hit ID BAS 00281742	0
434	5618687		TNO_ABG+_005B	B07	analog of hit ID BAS 00281742	0
440	5667552		TNO_ABG+_005B	H07	analog of hit ID BAS 00281742	0
442	5674711		TNO_ABG+_005B	B08	analog of hit ID BAS 00281742	0
445	5717429		TNO_ABG+_005B	E08	analog of hit ID BAS 00281742	0
449	5757879		TNO_ABG+_005B	A09	analog of hit ID BAS 00281742	0
450	5761052		TNO_ABG+_005B	B09	analog of hit ID BAS 00281742	0
451	5766825		TNO_ABG+_005B	C09	analog of hit ID BAS 00281742	0
456	5848785		TNO_ABG+_005B	H09	analog of hit ID BAS 00281742	0
459	5970817		TNO_ABG+_005B	C10	analog of hit ID BAS 00281742	0
467	6381278		TNO_ABG+_005B	C11	analog of hit ID BAS 00281742	0
470	6546993		TNO_ABG+_005B	F11	analog of hit ID BAS 00281742	0
471	6553796		TNO_ABG+_005B	G11	analog of hit ID BAS 00281742	0
474	6637600		TNO_ABG+_005B	B12	analog of hit ID BAS 00281742	0
475	6637704		TNO_ABG+_005B	C12	analog of hit ID BAS 00281742	0
40	BAS 00874083		TNO_ABG+_001B	H05	analog of hit ID BAS 00372877	0
46	BAS 01516403		TNO_ABG+_001B	F06	analog of hit ID BAS 00372877	0
287	7851029		TNO_ABG+_003B	G12	analog of hit ID BAS 00372877	0
448	5754491		TNO_ABG+_005B	H08	analog of hit ID BAS 00372877	0
461	6034343		TNO_ABG+_005B	E10	analog of hit ID BAS 00372877	0
476	6648564		TNO_ABG+_005B	D12	analog of hit ID BAS 00372877	0
1	BAS 00237775		TNO_ABG+_001B	A01	analog of hit ID BAS 00548354	0
10	BAS 02331877		TNO_ABG+_001B	B02	analog of hit ID BAS 00548354	0
12	BAS 03008156		TNO_ABG+_001B	D02	analog of hit ID BAS 00548354	0
20	BAS 00318797		TNO_ABG+_001B	D03	analog of hit ID BAS 00548354	0
31	BAS 01839600		TNO_ABG+_001B	G04	analog of hit ID BAS 00548354	0
41	BAS 01839599		TNO_ABG+_001B	A06	analog of hit ID BAS 00548354	0
62	BAS 00830847		TNO_ABG+_001B	F08	analog of hit ID BAS 00548354	0
89	BAS 01237297		TNO_ABG+_001B	A12	analog of hit ID BAS 00548354	0
94	BAS 00440012		TNO_ABG+_001B	F12	analog of hit ID BAS 00548354	0
169	BAS 01838279		TNO_ABG+_002B	A10	analog of hit ID BAS 00548354	0
190	BAS 01237265		TNO_ABG+_002B	F12	analog of hit ID BAS 00548354	0
197	BAS 04298445		TNO_ABG+_003B	E01	analog of hit ID BAS 00548354	0
206	BAS 08315320		TNO_ABG+_003B	F02	analog of hit ID BAS 00548354	0
209	BAS 01237300		TNO_ABG+_003B	A03	analog of hit ID BAS 00548354	0
238	BAS 12777835		TNO_ABG+_003B	F06	analog of hit ID BAS 00548354	0
263	BAS 00323154		TNO_ABG+_003B	G09	analog of hit ID BAS 00548354	0
281	7384644		TNO_ABG+_003B	A12	analog of hit ID BAS 00548354	0
290	A3774/0160127		TNO_ABG+_004B	B01	analog of hit ID BAS 00548354	0
293	A3600/0152540		TNO_ABG+_004B	E01	analog of hit ID BAS 00548354	0
301	A3988/0169913		TNO_ABG+_004B	E02	analog of hit ID BAS 00548354	0
304	A4121/0175740		TNO_ABG+_004B	H02	analog of hit ID BAS 00548354	0
305	A4084/0174068		TNO_ABG+_004B	A03	analog of hit ID BAS 00548354	0
315	A0402/0018511		TNO_ABG+_004B	C04	analog of hit ID BAS 00548354	0
321	A2149/0090265		TNO_ABG+_004B	A05	analog of hit ID BAS 00548354	0
328	A1685/0071961		TNO_ABG+_004B	H05	analog of hit ID BAS 00548354	0
353	A2723/0115705		TNO_ABG+_004B	A09	analog of hit ID BAS 00548354	0
358	A2702/0114955		TNO_ABG+_004B	F09	analog of hit ID BAS 00548354	0
360	A2237/0094149		TNO_ABG+_004B	H09	analog of hit ID BAS 00548354	0
406	5241561		TNO_ABG+_005B	F03	analog of hit ID BAS 00548354	0
417	5380201		TNO_ABG+_005B	A05	analog of hit ID BAS 00548354	0
488	AH-487/36443005		TNO_ABG+_006B	H01	analog of hit ID BAS 00548354	0
503	7958605		TNO_ABG+_006B	G03	analog of hit ID BAS 00548354	0
504	7959044		TNO_ABG+_006B	H03	analog of hit ID BAS 00548354	0
506	7965173		TNO_ABG+_006B	B04	analog of hit ID BAS 00548354	0
507	7978450		TNO_ABG+_006B	C04	analog of hit ID BAS 00548354	0
38	BAS 01276945		TNO_ABG+_001B	F05	analog of hit ID BAS 0097218	0
45	BAS 01234897		TNO_ABG+_001B	E06	analog of hit ID BAS 0097218	0
55	BAS 04395180		TNO_ABG+_001B	G07	analog of hit ID BAS 0097218	0
56	BAS 04444105		TNO_ABG+_001B	H07	analog of hit ID BAS 0097218	0
64	BAS 01375864		TNO_ABG+_001B	H08	analog of hit ID BAS 0097218	0
69	BAS 00380997		TNO_ABG+_001B	E09	analog of hit ID BAS 0097218	0
81	BAS 00381069		TNO_ABG+_001B	A11	analog of hit ID BAS 0097218	0
83	BAS 00334429		TNO_ABG+_001B	C11	analog of hit ID BAS 0097218	0
91	BAS 04380731		TNO_ABG+_001B	C12	analog of hit ID BAS 0097218	0
137	BAS 12540817		TNO_ABG+_002B	A06	analog of hit ID BAS 0097218	0
165	BAS 12540052		TNO_ABG+_002B	E09	analog of hit ID BAS 0097218	0
230	BAS 12433602		TNO_ABG+_003B	F05	analog of hit ID BAS 0097218	0
242	BAS 10143675		TNO_ABG+_003B	B07	analog of hit ID BAS 0097218	0
257	BAS 16339103		TNO_ABG+_003B	A09	analog of hit ID BAS 0097218	0
288	7879094		TNO_ABG+_003B	H12	analog of hit ID BAS 0097218	0
387	5121924		TNO_ABG+_005B	C01	analog of hit ID BAS 0097218	0
389	5136046		TNO_ABG+_005B	E01	analog of hit ID BAS 0097218	0
390	5137598		TNO_ABG+_005B	F01	analog of hit ID BAS 0097218	0
391	5180451		TNO_ABG+_005B	G01	analog of hit ID BAS 0097218	0
392	5185425		TNO_ABG+_005B	H01	analog of hit ID BAS 0097218	0
393	5185426		TNO_ABG+_005B	A02	analog of hit ID BAS 0097218	0
401	5221493		TNO_ABG+_005B	A03	analog of hit ID BAS 0097218	0
418	5425974		TNO_ABG+_005B	B05	analog of hit ID BAS 0097218	0
419	5426189		TNO_ABG+_005B	C05	analog of hit ID BAS 0097218	0
420	5431331		TNO_ABG+_005B	D05	analog of hit ID BAS 0097218	0
477	6780520		TNO_ABG+_005B	E12	analog of hit ID BAS 0097218	0
24	BAS 02232696		TNO_ABG+_001B	H03	analog of hit ID BAS 02101436	0
61	BAS 01095021		TNO_ABG+_001B	E08	analog of hit ID BAS 02101436	0
76	BAS 01095031		TNO_ABG+_001B	D10	analog of hit ID BAS 02101436	0
79	BAS 01921709		TNO_ABG+_001B	G10	analog of hit ID BAS 02101436	0
85	BAS 04085476		TNO_ABG+_001B	E11	analog of hit ID BAS 02101436	0
202	BAS 01173937		TNO_ABG+_003B	B02	analog of hit ID BAS 02101436	0
203	BAS 01306700		TNO_ABG+_003B	C02	analog of hit ID BAS 02101436	0
204	BAS 01095024		TNO_ABG+_003B	D02	analog of hit ID BAS 02101436	0
207	BAS 04914279		TNO_ABG+_003B	G02	analog of hit ID BAS 02101436	0
208	BAS 06911111		TNO_ABG+_003B	H02	analog of hit ID BAS 02101436	0
260	BAS 13119577		TNO_ABG+_003B	D09	analog of hit ID BAS 02101436	0
271	BAS 02232586		TNO_ABG+_003B	G10	analog of hit ID BAS 02101436	0
276	7284346		TNO_ABG+_003B	D11	analog of hit ID BAS 02101436	0
284	7729417		TNO_ABG+_003B	D12	analog of hit ID BAS 02101436	0
285	7743337		TNO_ABG+_003B	E12	analog of hit ID BAS 02101436	0
382	AK-968/13024023		TNO_ABG+_004B	F12	analog of hit ID BAS 02101436	0
462	6055171		TNO_ABG+_005B	F10	analog of hit ID BAS 02101436	0
480	6981981		TNO_ABG+_005B	H12	analog of hit ID BAS 02101436	0
30	BAS 00379349		TNO_ABG+_001B	F04	analog of hit ID BAS 0575787	0
88	BAS 02972746		TNO_ABG+_001B	H11	analog of hit ID BAS 0575787	0
95	BAS 04999472		TNO_ABG+_001B	G12	analog of hit ID BAS 0575787	0
152	BAS 06496973		TNO_ABG+_002B	H07	analog of hit ID BAS 0575787	0
298	A3816/0161988		TNO_ABG+_004B	B02	analog of hit ID BAS 0575787	0
469	6499288		TNO_ABG+_005B	E11	analog of hit ID BAS 0575787	0
508	7982301		TNO_ABG+_006B	D04	analog of hit ID BAS 0575787	0
509	7985918		TNO_ABG+_006B	E04	analog of hit ID BAS 0575787	0
510	7988319		TNO_ABG+_006B	F04	analog of hit ID BAS 0575787	0
23	BAS 01506005		TNO_ABG+_001B	G03	analog of hit ID BAS 06848302	0
66	BAS 00601065		TNO_ABG+_001B	B09	analog of hit ID BAS 06848302	0
75	BAS 00486975		TNO_ABG+_001B	C10	analog of hit ID BAS 06848302	0
84	BAS 05276858		TNO_ABG+_001B	D11	analog of hit ID BAS 06848302	0
92	ASN 03070502		TNO_ABG+_001B	D12	analog of hit ID BAS 06848302	0
149	BAS 06979678		TNO_ABG+_002B	E07	analog of hit ID BAS 06848302	0
175	BAS 08836526		TNO_ABG+_002B	G10	analog of hit ID BAS 06848302	0
183	BAS 06105479		TNO_ABG+_002B	G11	analog of hit ID BAS 06848302	0
184	BAS 01292311		TNO_ABG+_002B	H11	analog of hit ID BAS 06848302	0
246	BAS 11831676		TNO_ABG+_003B	F07	analog of hit ID BAS 06848302	0
247	BAS 06979571		TNO_ABG+_003B	G07	analog of hit ID BAS 06848302	0
254	BAS 05277119		TNO_ABG+_003B	F08	analog of hit ID BAS 06848302	0
275	7275478		TNO_ABG+_003B	C11	analog of hit ID BAS 06848302	0
277	7295592		TNO_ABG+_003B	E11	analog of hit ID BAS 06848302	0
278	7297858		TNO_ABG+_003B	F11	analog of hit ID BAS 06848302	0
283	7688732		TNO_ABG+_003B	C12	analog of hit ID BAS 06848302	0
370	AK-968/40336107		TNO_ABG+_004B	B11	analog of hit ID BAS 06848302	0
379	AK-968/11841092		TNO_ABG+_004B	C12	analog of hit ID BAS 06848302	0
383	AK-968/37044066		TNO_ABG+_004B	G12	analog of hit ID BAS 06848302	0
403	5231136		TNO_ABG+_005B	C03	analog of hit ID BAS 06848302	0
413	5303787		TNO_ABG+_005B	E04	analog of hit ID BAS 06848302	0
443	5685954		TNO_ABG+_005B	C08	analog of hit ID BAS 06848302	0
482	AK-968/11108259		TNO_ABG+_006B	B01	analog of hit ID BAS 06848302	0
499	7943588		TNO_ABG+_006B	C03	analog of hit ID BAS 06848302	0
500	7944505		TNO_ABG+_006B	D03	analog of hit ID BAS 06848302	0
501	7948702		TNO_ABG+_006B	E03	analog of hit ID BAS 06848302	0
6	BAS 01102906		TNO_ABG+_001B	F01	analog of hit ID BAS 06900074	0
13	BAS 00758764		TNO_ABG+_001B	E02	analog of hit ID BAS 06900074	0
14	BAS 01101682		TNO_ABG+_001B	F02	analog of hit ID BAS 06900074	0
25	BAS 01108026		TNO_ABG+_001B	A04	analog of hit ID BAS 06900074	0
28	BAS 00866566		TNO_ABG+_001B	D04	analog of hit ID BAS 06900074	0
29	BAS 00758793		TNO_ABG+_001B	E04	analog of hit ID BAS 06900074	0
34	BAS 01102455		TNO_ABG+_001B	B05	analog of hit ID BAS 06900074	0
52	BAS 00758711		TNO_ABG+_001B	D07	analog of hit ID BAS 06900074	0
53	BAS 00609479		TNO_ABG+_001B	E07	analog of hit ID BAS 06900074	0
74	BAS 01102500		TNO_ABG+_001B	B10	analog of hit ID BAS 06900074	0
86	BAS 02504629		TNO_ABG+_001B	F11	analog of hit ID BAS 06900074	0
134	BAS 07417130		TNO_ABG+_002B	F05	analog of hit ID BAS 06900074	0
150	BAS 07094000		TNO_ABG+_002B	F07	analog of hit ID BAS 06900074	0
153	BAS 07414449		TNO_ABG+_002B	A08	analog of hit ID BAS 06900074	0
154	BAS 07414475		TNO_ABG+_002B	B08	analog of hit ID BAS 06900074	0
155	BAS 07414479		TNO_ABG+_002B	C08	analog of hit ID BAS 06900074	0
156	BAS 07414530		TNO_ABG+_002B	D08	analog of hit ID BAS 06900074	0
157	BAS 07414556		TNO_ABG+_002B	E08	analog of hit ID BAS 06900074	0
158	BAS 07414559		TNO_ABG+_002B	F08	analog of hit ID BAS 06900074	0
159	BAS 07414645		TNO_ABG+_002B	G08	analog of hit ID BAS 06900074	0
160	BAS 07414649		TNO_ABG+_002B	H08	analog of hit ID BAS 06900074	0
161	BAS 07417501		TNO_ABG+_002B	A09	analog of hit ID BAS 06900074	0
162	BAS 07417503		TNO_ABG+_002B	B09	analog of hit ID BAS 06900074	0
163	BAS 07417809		TNO_ABG+_002B	C09	analog of hit ID BAS 06900074	0
164	BAS 07418053		TNO_ABG+_002B	D09	analog of hit ID BAS 06900074	0
173	BAS 07415421		TNO_ABG+_002B	E10	analog of hit ID BAS 06900074	0
174	BAS 07417058		TNO_ABG+_002B	F10	analog of hit ID BAS 06900074	0
186	BAS 00512865		TNO_ABG+_002B	B12	analog of hit ID BAS 06900074	0
192	BAS 07416250		TNO_ABG+_002B	H12	analog of hit ID BAS 06900074	0
193	BAS 07416262		TNO_ABG+_003B	A01	analog of hit ID BAS 06900074	0
213	BAS 07093377		TNO_ABG+_003B	E03	analog of hit ID BAS 06900074	0
243	BAS 06900376		TNO_ABG+_003B	C07	analog of hit ID BAS 06900074	0
244	BAS 07414714		TNO_ABG+_003B	D07	analog of hit ID BAS 06900074	0
245	BAS 07414715		TNO_ABG+_003B	E07	analog of hit ID BAS 06900074	0
250	BAS 07414531		TNO_ABG+_003B	B08	analog of hit ID BAS 06900074	0
267	BAS 07416488		TNO_ABG+_003B	C10	analog of hit ID BAS 06900074	0
286	7745707		TNO_ABG+_003B	F12	analog of hit ID BAS 06900074	0
313	A1938/0081507		TNO_ABG+_004B	A04	analog of hit ID BAS 06900074	0
317	A1939/0081517		TNO_ABG+_004B	E04	analog of hit ID BAS 06900074	0
319	A0801/0037493		TNO_ABG+_004B	G04	analog of hit ID BAS 06900074	0
320	A0239/0010760		TNO_ABG+_004B	H04	analog of hit ID BAS 06900074	0
322	A1939/0081514		TNO_ABG+_004B	B05	analog of hit ID BAS 06900074	0
325	A0239/0010755		TNO_ABG+_004B	E05	analog of hit ID BAS 06900074	0
327	A1938/0081509		TNO_ABG+_004B	G05	analog of hit ID BAS 06900074	0
329	A0509/0023614		TNO_ABG+_004B	A06	analog of hit ID BAS 06900074	0
333	A1938/0081508		TNO_ABG+_004B	E06	analog of hit ID BAS 06900074	0
340	A2829/0119512		TNO_ABG+_004B	D07	analog of hit ID BAS 06900074	0
343	A2829/0119510		TNO_ABG+_004B	G07	analog of hit ID BAS 06900074	0
349	A2338/0098666		TNO_ABG+_004B	E08	analog of hit ID BAS 06900074	0
354	A2327/0098192		TNO_ABG+_004B	B09	analog of hit ID BAS 06900074	0
364	AK-777/36976100		TNO_ABG+_004B	D10	analog of hit ID BAS 06900074	0
368	AK-777/36976099		TNO_ABG+_004B	H10	analog of hit ID BAS 06900074	0
454	5837011		TNO_ABG+_005B	F09	analog of hit ID BAS 06900074	0
487	AI-031/40760667		TNO_ABG+_006B	G01	analog of hit ID BAS 06900074	0
490	AP-835/42125443		TNO_ABG+_006B	B02	analog of hit ID BAS 06900074	0
491	AF-399/15032361		TNO_ABG+_006B	C02	analog of hit ID BAS 06900074	0
512	9039102		TNO_ABG+_006B	H04	analog of hit ID BAS 06900074	0
