# Supplementary material for: Evaluating novel synthetic compounds active against Bacillus subtilis and Bacillus cereus spores using Live imaging with SporeTrackerX
Source: Sci Rep. 2018 Jun 14;8:9128. doi: 10.1038/s41598-018-27529-4 (PMC6002552; doi:10.1038/s41598-018-27529-4)
Supplement: Supplementary file 3 — S2Table_Bsubtilis_LiveImaging_Dataset [file 41598_2018_27529_MOESM3_ESM.xlsx]

## Sheet: Start of germination
	Untreated	TNO1_inhibitory	TNO2_inhibitory	TNO3_inhibitory	TNO4_inhibitory	TNO5_inhibitory	TNO1_subinhibitory	TNO2_subinhibitory	TNO3_subinhibitory	TNO4_subinhibitory	TNO5_subinhibitory
Median	14.156	16.5417	13.6123	15.15	15.3667	14.3833	14.049	13.55	14.1	13.5333	14.0697
Q1	10.15	13.5167	11.41	11.15	11.3667	10.3833	10.69	10.525	10.1	9.5333	10.1853
Q3	20.16	32.5167	18.6333	23.9	21.3667	22.3833	20.2066	17.55	19.2833	19.5333	17.625
IQR	10.01	19	7.2233	12.75	10	12	9.51665	7.025	9.18335	10	7.4397
	170.233	249.567	48.59	205.15	256.55	191.383	138.35	60.45	253.1	134.467	217.283
	155.35	240.517	48.59	162.15	229.55	120.183	136.15	51.55	251.1	101.533	149.283
	153.35	187.517	41.56	131.15	174.55	102.383	127.15	36.45	194.1	91.5333	95.1067
	50.21	147.517	40.55	118.533	144.367	99.1833	87.9533	33.55	125.1	75.4667	86.2133
	41.2	124.567	37.7333	105.15	141.55	99.1833	71.1533	28.45	124.1	74.4667	81.0967
	39.0833	124.517	36.53	103.15	82.3667	76.1833	66.68	27.45	97.4667	70.4667	79.2133
	36.0833	120.567	36.53	88.5333	69.55	75.1833	58.84	25.55	90.1	61.4667	51.0867
	36.0833	119.517	35.53	86.15	62.3667	69.3833	46.52	25.55	81.4667	53.4667	44.2033
	35.19	107.517	35.53	86.15	61.55	59.1833	45.4	25.45	75.1	51.4667	41.0767
	34.18	91.5167	34.52	64.15	57.55	53.3833	44.28	23.55	74.4667	47.5333	40.1933
	34.0733	83.5167	33.52	58.15	56.55	53.1833	43.16	23.45	72.1	46.5333	40.0767
	32.18	81.5167	29.5	53.15	55.3667	52.3833	42.0333	23.45	71.4667	45.4667	38.1933
	29.18	80.5667	29.5	53.15	54.55	51.3833	39.8	23.45	61.4667	39.5333	33.0767
	29.0633	79.5667	29.5	52.15	46.55	50.1833	35.33	22.55	59.1	39.4667	32.0767
	27.17	79.5167	27.6833	52.15	42.55	47.1833	35.33	22.45	54.1	38.5333	31.1933
	27.17	73.5667	27.6833	51.5333	41.55	44.3833	35.33	22.45	53.1	34.5333	31.0767
	25.17	72.5167	26.6733	48.15	40.55	43.3833	31.97	22.45	47.4667	33.5333	31.0767
	25.17	70.5167	26.48	45.15	40.3667	43.1833	31.9633	21.45	47.4667	33.4667	30.1933
	25.17	70.5167	24.6633	44.15	39.55	43.1833	29.73	21.45	46.1	32.5333	29.0767
	25.17	68.5167	24.6633	41.15	36.55	38.3833	28.6033	20.55	42.4667	32.4667	29.0767
	24.17	64.5667	24.6633	39.15	35.55	37.3833	27.49	20.55	34.4667	31.5333	29.0767
	24.17	64.5167	23.6633	39.15	35.3667	37.3833	27.49	20.45	34.1	31.4667	28.1933
	23.0633	63.5167	23.6633	37.15	34.55	37.1833	27.49	19.55	30.4667	29.5333	28.1933
	22.17	62.5667	22.46	37.15	33.3667	37.1833	27.4833	19.45	28.4667	29.4667	26.1933
	22.17	61.5167	22.46	36.15	32.55	36.1833	26.37	19.45	27.4667	28.5333	24.1933
	22.17	60.5167	22.46	35.5333	32.3667	36.1833	26.3633	18.55	26.4667	27.5333	23.1933
	22.17	56.5167	22.46	34.15	32.3667	35.3833	25.25	18.55	26.4667	26.5333	23.1933
	22.17	52.5167	22.46	34.15	30.3667	35.1833	24.13	18.45	26.4667	25.5333	23.1933
	22.0533	50.5667	21.6533	34.15	29.55	33.3833	24.13	18.45	25.4667	25.5333	22.1933
	22.0533	46.5167	21.6533	33.5333	29.55	33.3833	24.13	18.45	24.4667	25.5333	22.1933
	22.0533	42.5167	21.46	33.15	29.3667	33.1833	24.13	18.45	24.4667	24.5333	21.1933
	21.17	40.5167	21.46	33.15	29.3667	32.1833	24.13	18.45	24.4667	24.5333	20.1933
	21.17	40.5167	21.46	33.15	28.55	31.3833	23.01	18.45	23.4667	23.5333	20.1933
	21.0533	39.5167	21.46	31.15	28.3667	31.1833	23.0033	17.55	23.1	23.5333	20.1933
	21.0533	38.5667	21.46	31.15	28.3667	30.1833	21.89	17.55	23.1	23.5333	20.0767
	21.0533	38.5167	20.6433	30.15	27.55	29.1833	21.8833	17.55	23.1	23.4667	20.0767
	20.16	38.5167	20.6433	29.5333	27.3667	27.1833	21.8833	17.45	22.4667	22.5333	20.0767
	20.16	37.5667	20.6433	29.5333	26.55	27.1833	20.77	17.45	22.4667	22.5333	19.1933
	20.16	36.5167	20.6433	29.5333	26.55	27.1833	20.77	17.45	22.4667	21.5333	19.1933
	20.16	36.5167	20.45	29.15	25.55	26.3833	20.7633	17.45	21.4667	21.5333	19.0667
	20.0533	36.5167	20.45	29.15	25.55	26.3833	19.65	17.45	20.4667	21.4667	19.0667
	20.0533	35.5667	20.45	29.15	25.3667	25.3833	19.65	16.55	20.4667	21.4667	19.0667
	19.163	34.5167	20.45	28.5333	25.3667	25.1833	19.65	16.45	20.4667	20.5333	19.0667
	19.0533	34.5167	20.45	28.15	25.3667	25.1833	19.65	16.45	20.1	20.5333	18.1933
	18.162	33.5667	19.6433	27.15	25.3667	25.1833	18.53	16.45	20.1	20.5333	18.1933
	18.162	32.5167	19.6433	27.15	24.55	25.1833	18.53	16.45	20.1	20.5333	18.1933
	17.16	32.5167	19.6433	26.15	24.3667	25.1833	18.53	15.55	20.1	20.5333	18.0667
	17.16	32.5167	19.6433	26.15	24.3667	24.3833	18.53	15.55	20.1	20.5333	18.0667
	17.16	31.5667	19.45	25.15	23.55	24.3833	17.408	15.55	19.4667	20.5333	18.0667
	17.0533	31.5667	19.45	25.15	23.3667	24.3833	17.408	15.45	19.4667	20.4667	18.0667
	17.0533	31.5667	18.6333	25.15	22.55	24.1833	17.408	15.45	19.4667	20.4667	17.1833
	16.159	31.5667	18.6333	24.5333	22.3667	24.1833	17.408	15.45	19.4667	19.5333	17.1833
	16.0533	30.5667	18.6333	24.15	22.3667	23.3833	17.4033	15.45	19.1	19.5333	17.1833
	16.0533	30.5667	18.6333	24.15	22.3667	23.3833	17.4033	15.45	19.1	19.5333	17.0707
	16.0533	30.5667	18.444	24.15	22.3667	23.1833	16.289	15.45	18.4667	19.5333	17.0707
	16.0533	30.5167	17.6333	24.15	22.3667	23.1833	16.289	14.55	18.4667	19.4667	17.0707
	16.0533	29.5667	17.6333	23.15	22.3667	23.1833	16.289	14.55	18.4667	18.5333	17.0707
	16.0533	29.5167	17.6333	23.15	21.55	23.1833	16.289	14.55	18.1	18.5333	17.0707
	15.157	29.5167	17.6333	23.15	21.55	23.1833	16.2833	14.45	18.1	18.5333	17.0707
	15.157	28.5167	17.6333	23.15	21.55	22.3833	16.2833	14.45	18.1	18.5333	17.0707
	15.157	27.5667	17.6333	22.5333	21.3667	22.3833	16.2833	14.45	18.1	18.4667	16.1833
	15.157	27.5667	17.6333	22.15	21.3667	22.3833	15.169	14.45	17.4667	17.5333	16.1833
	15.157	25.5667	17.439	22.15	21.3667	22.3833	15.169	14.45	17.4667	17.5333	16.1833
	15.0433	25.5667	17.439	21.5333	21.3667	22.1833	15.169	14.45	17.4667	17.5333	16.1833
	15.0433	24.5667	17.439	21.15	20.55	22.1833	15.169	14.45	17.4667	17.5333	16.1833
	15.0433	24.5667	17.439	21.15	20.55	21.3833	15.169	14.45	17.1	16.5333	16.1833
	15.0433	24.5667	17.439	21.15	20.55	21.3833	15.169	13.55	17.1	16.5333	16.1833
	15.0433	24.5167	16.6273	20.15	20.3667	21.3833	15.169	13.55	17.1	16.5333	16.1833
	15.0433	23.5167	16.6273	20.15	20.3667	21.1833	15.169	13.55	16.4667	16.5333	16.1833
	14.156	22.5667	16.6273	20.15	20.3667	21.1833	15.169	13.55	16.4667	16.5333	16.0697
	14.156	22.5667	16.6273	19.5333	20.3667	21.1833	15.169	13.45	16.4667	16.5333	16.0697
	14.156	22.5667	16.6273	19.5333	20.3667	20.3833	15.169	13.45	16.4667	16.5333	16.0697
	14.156	22.5667	16.434	19.15	19.55	20.3833	15.169	13.45	16.4667	16.5333	16.0697
	14.156	22.5167	16.434	19.15	19.3667	19.3833	14.049	12.55	16.4667	16.5333	16.0697
	14.156	22.5167	15.6223	18.15	19.3667	19.3833	14.049	12.55	16.4667	16.5333	15.1873
	14.156	22.5167	15.6223	18.15	19.3667	19.3833	14.049	12.55	16.4667	16.4667	15.1873
	14.0463	22.5167	15.6223	18.15	19.3667	19.3833	14.049	12.55	16.4667	15.5333	15.1873
	14.0463	22.5167	15.429	18.15	19.3667	19.3833	14.049	12.45	16.4667	15.5333	15.0697
	14.0463	21.5667	15.429	18.15	19.3667	19.3833	14.049	12.45	16.4667	15.5333	15.0697
	14.0463	21.5667	15.429	18.15	18.55	19.3833	14.049	12.45	16.4667	15.5333	15.0697
	14.0463	21.5667	15.429	18.15	18.55	19.3833	14.049	12.45	16.1	15.5333	15.0697
	14.0463	21.5667	15.429	17.5333	18.55	19.1833	14.049	12.45	15.4667	15.5333	15.0697
	13.154	19.5667	15.429	17.5333	18.55	19.1833	14.049	12.45	15.4667	15.4667	15.0697
	13.154	19.5167	14.6173	17.15	18.3667	18.3833	14.049	12.45	15.4667	15.4667	15.0697
	13.154	19.5167	14.6173	17.15	18.3667	18.3833	14.049	12.45	15.4667	14.5333	15.0697
	13.0453	18.5667	14.6173	17.15	18.3667	18.3833	14.049	12.45	15.4667	14.5333	15.0697
	13.0453	18.5667	14.6173	17.15	18.3667	18.3833	14.049	11.55	15.4667	14.5333	15.0697
	13.0453	18.5667	14.425	17.15	17.55	18.3833	14.049	11.55	15.4667	14.5333	14.1863
	13.0453	18.5167	14.425	17.15	17.55	18.3833	14.049	11.55	15.1	14.5333	14.1863
	13.0453	17.5667	14.425	17.15	17.55	18.1833	14.0413	11.45	15.1	14.5333	14.1863
	13.0453	17.5167	14.425	17.15	17.55	18.1833	12.929	11.45	15.1	14.5333	14.1863
	12.153	16.5667	14.425	16.5333	17.55	17.3833	12.929	11.45	15.1	14.5333	14.1863
	12.153	16.5167	14.425	16.5333	17.55	17.3833	12.929	11.45	15.1	14.5333	14.1863
	12.153	16.5167	14.425	16.15	17.3667	17.3833	12.929	11.45	14.4667	13.5333	14.1863
	12.153	16.5167	14.425	16.15	17.3667	17.3833	12.929	11.45	14.4667	13.5333	14.0697
	12.153	15.5667	14.425	16.15	17.3667	17.3833	12.929	11.45	14.4667	13.5333	14.0697
	12.153	15.5667	14.425	16.15	17.3667	17.3833	12.929	11.45	14.4667	13.5333	14.0697
	12.0433	15.5667	14.425	16.15	17.3667	17.3833	12.929	11.45	14.4667	13.5333	14.0697
	12.0433	15.5667	14.425	15.5333	17.3667	17.1833	12.929	11.45	14.4667	13.5333	14.0697
	12.0433	15.5667	14.425	15.5333	17.3667	16.3833	12.929	11.45	14.4667	13.5333	14.0697
	11.151	15.5667	13.6123	15.5333	17.3667	16.3833	12.929	10.55	14.4667	13.5333	13.1863
	11.151	15.5667	13.6123	15.5333	16.55	16.3833	12.9223	10.55	14.1	13.5333	13.1863
	11.151	15.5667	13.6123	15.5333	16.55	16.3833	12.9223	10.45	14.1	13.5333	13.1863
	11.0423	15.5667	13.6123	15.15	16.55	16.3833	12.9223	10.45	14.1	13.5333	13.0687
	11.0423	15.5667	13.6123	15.15	16.55	16.3833	12.9223	10.45	13.4667	13.5333	13.0687
	10.15	15.5667	13.6123	15.15	16.55	16.3833	11.809	10.45	13.4667	13.5333	13.0687
	10.15	15.5667	13.6123	15.15	16.55	16.3833	11.809	9.55	13.4667	13.5333	13.0687
	10.15	15.5667	13.6123	15.15	16.3667	16.3833	11.809	9.55	13.4667	13.5333	13.0687
	10.15	15.5667	13.42	15.15	16.3667	16.3833	11.809	9.55	13.4667	13.5333	13.0687
	10.15	15.5667	13.42	15.15	16.3667	16.3833	11.8023	9.55	13.4667	13.4667	13.0687
	10.15	15.5667	13.42	15.15	16.3667	16.1833	11.8023	9.55	13.1	13.4667	13.0687
	10.15	15.5667	13.42	14.5333	16.3667	15.3833	11.8023	9.55	13.1	13.4667	13.0687
	10.15	15.5667	13.42	14.5333	15.55	15.3833	10.69	9.55	13.1	12.5333	12.1863
	10.15	15.5667	13.42	14.15	15.55	15.3833	10.69	9.45	13.1	12.5333	12.1863
	10.0403	15.5667	13.42	14.15	15.55	15.3833	10.69	9.45	13.1	12.5333	12.1863
	10.0403	15.5667	13.42	14.15	15.55	15.3833	10.69	9.45	13.1	12.5333	12.1863
	10.0403	15.5667	13.42	14.15	15.55	15.3833	10.69	9.45	13.1	12.5333	12.1863
	10.0403	15.5667	13.42	14.15	15.55	15.1833	10.69	9.45	13.1	12.5333	12.1863
	10.0403	15.5667	12.6083	14.15	15.55	15.1833	10.69	8.55	12.4667	12.5333	12.1863
	10.0403	15.5667	12.6083	14.15	15.3667	14.3833	10.69	8.55	12.4667	12.5333	12.0687
	10.0403	15.5667	12.6083	14.15	15.3667	14.3833	10.6823	8.55	12.4667	12.4667	12.0687
	9.0393	15.5667	12.6083	14.15	15.3667	14.3833	10.6823	8.45	12.1	12.4667	12.0687
	8.0373	15.5667	12.6083	14.15	15.3667	14.3833	10.6823	8.45	12.1	12.4667	12.0687
	8.0373	15.5167	12.6083	14.15	15.3667	14.3833	10.6823	8.45	12.1	12.4667	12.0687
	8.0373	14.5667	12.6083	14.15	15.3667	14.3833	9.57	8.45	12.1	12.4667	11.1853
	8.0373	14.5667	12.6083	13.5333	15.3667	14.3833	9.57	8.45	12.1	12.4667	11.1853
	8.0373	14.5667	12.6083	13.5333	15.3667	14.3833	9.57	7.55	12.1	12.4667	11.1853
	7.0363	14.5667	12.6083	13.5333	15.3667	14.3833	9.5623	7.45	11.4667	12.4667	11.1853
	7.0363	14.5667	12.415	13.5333	14.55	14.3833	9.5623	7.45	11.4667	11.5333	11.1853
	7.0363	14.5667	12.415	13.15	14.55	14.3833	9.5623	7.45	11.4667	11.5333	11.1853
	7.0363	14.5667	12.415	13.15	14.55	14.3833	9.5623	7.45	11.4667	11.5333	11.1853
	7.0363	14.5667	12.415	13.15	14.55	14.3833	8.45	7.45	11.4667	11.5333	11.0677
	7.0363	13.5667	12.415	13.15	14.55	14.3833	8.45	6.45	11.4667	11.5333	11.0677
	7.0363	13.5667	12.415	13.15	14.55	14.3833	8.45	5.45	11.4667	11.5333	11.0677
	7.0363	13.5667	12.415	13.15	14.3667	14.3833	8.45	5.45	11.4667	11.5333	11.0677
	6.0343	13.5667	12.415	13.15	14.3667	14.3833	8.45	5.45	11.4667	11.5333	11.0677
	6.0343	13.5167	12.415	12.5333	14.3667	14.3833	8.45		11.4667	11.5333	11.0677
	6.0343	13.5167	11.6033	12.5333	14.3667	14.1833	8.4423		11.1	11.5333	11.0677
	6.0343	13.5167	11.6033	12.5333	14.3667	13.3833	8.4423		11.1	11.5333	11.0677
	6.0343	12.5667	11.6033	12.5333	14.3667	13.3833	8.4423		11.1	11.5333	11.0677
	5.0333	12.5667	11.6033	12.5333	14.3667	13.3833	8.4423		11.1	11.5333	11.0677
	5.0333	12.5667	11.6033	12.5333	14.3667	13.3833	8.4423		11.1	11.5333	11.0677
	5.0333	12.5667	11.41	12.5333	14.3667	13.3833	8.4423		11.1	11.4667	10.1853
	5.0333	12.5667	11.41	12.5333	14.3667	13.3833	7.3233		11.1	11.4667	10.1853
	5.0333	12.5667	11.41	12.15	14.3667	13.3833	7.3233		10.4667	11.4667	10.1853
		12.5667	11.41	12.15	14.3667	13.1833	6.2033		10.4667	11.4667	10.1853
		12.5667	11.41	12.15	14.3667	13.1833	6.2033		10.4667	10.5333	10.1853
		12.5667	11.41	12.15	14.3667	13.1833	6.2033		10.4667	10.5333	10.1853
		12.5167	11.41	12.15	14.3667	13.1833	5.0833		10.4667	10.5333	10.0677
		12.5167	11.41	12.15	13.55	12.3833	5.0833		10.4667	10.5333	10.0677
		12.5167	11.41	12.15	13.55	12.3833	5.0833		10.1	10.5333	10.0677
		11.5667	11.41	12.15	13.55	12.3833	5.0833		10.1	10.5333	10.0677
		11.5667	11.41	12.15	13.3667	12.3833	5.0833		10.1	10.4667	9.1843
		11.5667	11.41	12.15	13.3667	12.3833	5.0833		10.1	10.4667	9.1843
		11.5667	11.41	12.15	13.3667	12.3833	5.0833		9.4667	10.4667	9.1843
		11.5167	11.41	12.15	13.3667	12.3833	5.0833		9.4667	9.5333	9.1843
		10.5667	11.41	12.15	13.3667	12.3833			9.4667	9.5333	9.1843
		10.5667	10.5983	11.5333	13.3667	12.3833			9.1	9.5333	9.0667
		10.5667	10.5983	11.15	13.3667	12.1833			9.1	9.5333	9.0667
		10.5167	10.5983	11.15	13.3667	12.1833			9.1	9.5333	9.0667
		9.5667	10.5983	11.15	12.55	12.1833			9.1	9.5333	9.0667
		9.5667	10.5983	11.15	12.55	12.1833			9.1	9.4667	9.0667
		9.5667	10.5983	11.15	12.55	12.1833			9.1	9.4667	8.1843
		9.5667	10.5983	11.15	12.55	12.1833			8.4667	9.4667	8.0667
		9.5667	10.5983	11.15	12.55	11.3833			8.4667	9.4667	8.0667
		9.5667	10.5983	11.15	12.3667	11.3833			8.4667	9.4667	8.0667
		9.5667	10.5983	11.15	12.3667	11.3833			8.4667	9.4667	8.0667
		9.5667	10.5983	11.15	12.3667	11.3833			8.4667	9.4667	8.0667
		9.5667	10.405	11.15	12.3667	11.3833			8.4667	9.4667	8.0667
		9.5167	10.405	11.15	12.3667	11.3833			8.1	9.4667	8.0667
		9.5167	10.405	11.15	12.3667	11.3833			8.1	9.4667	8.0667
		8.5667	10.405	10.5333	12.3667	11.3833			8.1	8.5333	8.0667
		8.5167	10.405	10.5333	12.3667	11.3833			8.1	8.5333	8.0667
		7.5667	10.405	10.5333	12.3667	11.1833			8.1	8.5333	8.0667
		7.5667	10.405	10.5333	12.3667	11.1833			7.4667	8.5333	8.0667
		7.5667	10.405	10.5333	12.3667	11.1833			7.4667	8.5333	8.0667
		7.5667	10.405	10.5333	12.3667	10.3833			7.4667	8.5333	8.0667
		7.5667	10.405	10.15	11.55	10.3833			7.4667	8.4667	8.0667
		7.5167	9.5933	10.15	11.55	10.3833			7.4667	8.4667	8.0667
		7.5167	9.5933	10.15	11.55	10.3833			7.4667	8.4667	8.0667
		7.5167	9.4	10.15	11.55	10.3833			7.4667	8.4667	8.0667
		7.5167	9.4	10.15	11.55	10.3833			7.4667	8.4667	8.0667
		7.5167	9.4	10.15	11.55	10.3833			7.1	7.5333	8.0667
		7.5167	9.4	10.15	11.55	10.3833			7.1	7.4667	8.0667
			9.4	10.15	11.55	10.3833			7.1	7.4667	8.0667
			9.4	9.5333	11.3667	10.3833			7.1	7.4667	8.0667
			9.4	9.5333	11.3667	10.3833			7.1	7.4667	8.0667
			9.4	9.5333	11.3667	10.3833			7.1	7.4667	8.0667
			9.4	9.5333	11.3667	10.3833			7.1	7.4667	8.0667
			9.4	9.5333	11.3667	10.1833			7.1	6.5333	8.0667
			9.4	9.15	11.3667	10.1833			7.1	6.5333	8.0667
			9.4	9.15	11.3667	10.1833			7.1	6.5333	8.0667
			9.4	9.15	10.55	10.1833			7.1	6.5333	8.0667
			9.4	9.15	10.55	10.1833			7.1	6.4667	7.1833
			9.4	9.15	10.55	9.3833			6.4667	6.4667	6.1833
			9.4	9.15	10.55	9.3833			6.4667	6.4667	6.1833
			9.4	9.15	10.55	9.3833			6.1	6.4667
			9.4	9.15	10.3667	9.3833			6.1	6.4667
			8.5883	9.15	10.3667	9.3833			6.1	6.4667
			8.5883	9.15	10.3667	9.3833			6.1	6.4667
			8.5883	9.15	10.3667	9.3833			6.1	6.4667
			8.5883	9.15	10.3667	9.3833			6.1	5.4667
			7.5833	8.5333	10.3667	9.3833			6.1	5.4667
			7.5833	8.5333	10.3667	9.3833			6.1	5.4667
			7.5833	8.5333	10.3667	9.3833				5.4667
			7.5833	8.5333	10.3667	9.3833				5.4667
			7.5833	8.5333	10.3667	9.1833				5.4667
			7.5833	8.5333	10.3667	8.3833				5.4667
			7.5833	7.5333	10.3667	8.3833				5.4667
				7.5333	9.55	8.3833				5.4667
				7.5333	9.55	8.3833				5.4667
				7.5333	9.55	8.3833				5.4667
				7.5333	9.55	8.3833				5.4667
				7.5333	9.55	8.3833
				6.5333	9.55	8.3833
				6.5333	9.55	8.3833
				6.5333	9.55	8.1833
				6.5333	9.55	8.1833
				6.5333	9.55	7.3833
					9.55	7.3833
					9.55	7.3833
					9.55	7.3833
					9.3667	7.3833
					9.3667	7.3833
					8.55	7.3833
					8.55	7.3833
					8.55	7.3833
					8.55	7.3833
					8.55	7.3833
					8.55	7.3833
					8.55	7.3833
					8.3667	7.3833
					8.3667	7.3833
					8.3667	7.1833
					8.3667	7.1833
					7.55	7.1833
					7.55	7.1833
					7.55	7.1833
					7.55	7.1833
					7.55	6.1833
					7.55	6.1833
					7.55	6.1833
					7.55	5.1833
					7.55	5.1833
					7.55	5.1833
					7.55
					7.55
					7.55
					7.55

## Sheet: Germination time
	Untreated	TNO1_inhibitory	TNO2_inhibitory	TNO3_inhibitory	TNO4_inhibitory	TNO5_inhibitory	TNO1_subinhibitory	TNO2_subinhibitory	TNO3_subinhibitory	TNO4_subinhibitory	TNO5_subinhibitory
Median	4	3	3.015	3	4	3	3.36	3	3	3	3.002
Q1	3.004	3	3.01	3	3	2	2.24	3	2	3	2.99925
Q3	5.007	4	4.019	4	5	4	4.48	4	4	4	4.002
IQR	2.003	1	1.009	1	2	2	2.24	1	2	1	1.00275
	3	13	3.02	4	4	4	3.36	6	10	7	9.008
	3.01	16	3.014	3	4	3	2.24	6	7	6	6.007
	3.005	16	3.014	3	4	3	2.24	6	6	6	6.002
	5.01	2	5.024	5	12	6	5.6	5	6	6	6
	5.011	3	5.024	5	12	6	5.599	5	6	6	6
	4.006	5	5.02	5	9	5	4.481	5	6	5	6
	5.01	3	4.021	5	8	5	4.48	5	5	5	5.01
	3.004	4	4.02	4	8	5	4.48	5	5	5	5.01
	6.01	2	4.02	4	6	4	4.479	5	5	5	5.01
	3	2	4.02	4	6	4	4.479	5	5	5	5.01
	3.01	3	4.019	4	5	4	3.361	5	5	5	5.007
	2	2	4.019	4	5	4	3.36	5	5	5	5.007
	4.007	3	4.016	4	4	4	3.36	5	5	5	5.007
	4	4	3.02	4	4	4	3.36	5	5	5	5.007
	5.008	18	3.02	4	4	4	3.36	5	5	5	5.006
	3.005	3	3.016	3	4	4	3.36	5	5	5	5.006
	3.005	8	3.015	3	4	3	3.35	5	5	5	5.002
	4.006	12	3.015	3	4	3	3.35	5	5	5	5.002
	3.005	3	3.015	3	4	3	2.24	5	5	5	5.002
	4.001	3	3.015	3	4	3	2.24	5	5	5	5.002
	7.013	3	3.014	3	4	3	2.24	5	5	5	5.002
	5.007	2	3.014	3	4	3	2.24	5	5	5	5.002
	3	3	6.03	8	15	15	10.08	4	4	5	5.002
	4.006	4	6.03	6	14	8	6.721	4	4	5	5.002
	3.004		6.03	6	13	7	6.721	4	4	5	5
	4.01	3	5.024	5	11	6	5.599	4	4	5	4.998
		3	5.024	5	11	5	5.59	4	4	4	4.998
	3.01	3	5.021	5	10	5	4.481	4	4	4	4.997
	3.005	3	4.021	5	8	5	4.48	4	4	4	4.997
	3.004	4	4.02	4	7	4	4.48	4	4	4	4.997
	5.007	5	4.02	4	7	4	4.48	4	4	4	4.997
	4.008	5	4.02	4	7	4	4.48	4	4	4	4.997
	3.004	3	4.02	4	6	4	4.48	4	4	4	4.01
	2.003	3	4.02	4	6	4	4.48	4	4	4	4.01
	5.01	3	4.02	4	6	4	4.48	4	4	4	4.01
	3.005	3	4.02	4	6	4	4.479	4	4	4	4.01
	4	2	4.02	4	5	4	4.479	4	4	4	4.01
	3.005	2	4.02	4	5	4	3.362	4	4	4	4.01
	1.001	4	4.019	4	5	4	3.361	4	4	4	4.01
	4.006	5	4.019	4	5	4	3.361	4	4	4	4.01
	3.005	2	4.019	4	5	4	3.361	4	4	4	4.01
	7.01	3	4.019	4	5	4	3.36	4	4	4	4.01
	2.01	2	4.019	4	5	4	3.36	4	4	4	4.007
	3.005	4	4.019	4	4	4	3.36	4	4	4	4.006
	5.01	2	4.019	4	4	4	3.36	4	4	4	4.006
	3.007	3	4.016	4	4	4	3.36	4	4	4	4.006
	4.006	3	3.02	4	4	4	3.36	4	4	4	4.002
	4.01	5	3.02	4	4	4	3.36	4	4	4	4.002
	3.007	7	3.02	4	4	4	3.36	4	4	4	4.002
	3.01	14	3.02	4	4	4	3.36	4	4	4	4.002
	3.005	3	3.016	3	4	4	3.36	4	4	4	4.002
	3.007	3	3.015	3	4	4	3.359	4	4	4	4.002
	4.006	5	3.015	3	4	3	3.359	4	4	4	4.002
	5.01	2	3.015	3	4	3	3.359	4	4	4	4.002
	4	6	3.015	3	4	3	3.359	4	4	4	4.002
	2.003	3	3.015	3	4	3	2.24	4	4	4	4.002
	7.01	5	3.015	3	4	3	2.24	4	4	4	4.002
	6	7	3.015	3	4	3	2.24	4	4	4	4.002
	3.004	7	3.014	3	4	3	2.24	4	4	4	4.002
	6.007	3	5.026	5	13	7	5.601	3	4	4	4.002
	4.006	3	5.024	5	12	7	5.601	3	3	4	4.002
	4	2	5.024	5	12	6	5.601	3	3	4	4.001
	4.006	6	5.024	5	11	5	5.599	3	3	4	4.001
	3.01	2	5.021	5	10	5	4.482	3	3	4	4.001
	5.007	4	5.021	5	10	5	4.482	3	3	4	4.001
	4.006	2	5.021	5	9	5	4.481	3	3	4	4.001
	3.01	5	5.02	5	9	5	4.481	3	3	4	4
	3.004	3	5.02	5	9	5	4.481	3	3	4	4
	3.005	2	4.021	5	9	5	4.481	3	3	4	4
	3.004	4	4.021	5	8	5	4.48	3	3	4	4
	2	2	4.02	4	8	5	4.48	3	3	4	4
	5.01	4	4.02	4	8	4	4.48	3	3	4	4
	2.003	4	4.02	4	8	4	4.48	3	3	4	4
	2	2	4.02	4	6	4	4.48	3	3	4	4
	3	4	4.02	4	6	4	4.48	3	3	4	4
	2.003	4	4.02	4	6	4	4.479	3	3	4	4
		4	4.02	4	6	4	4.479	3	3	3	4
	3	4	4.02	4	5	4	4.479	3	3	3	3.997
	5	4	4.02	4	5	4	3.4	3	3	3	3.997
	2	3	4.02	4	5	4	3.362	3	3	3	3.997
	4.006	3	4.019	4	5	4	3.362	3	3	3	3.997
	3.004	3	4.019	4	5	4	3.361	3	3	3	3.997
	5.007	5	4.019	4	5	4	3.361	3	3	3	3.01
	3.01	4	4.019	4	5	4	3.361	3	3	3	3.01
	5.003	3	4.019	4	5	4	3.361	3	3	3	3.01
	6.01	2	4.019	4	5	4	3.36	3	3	3	3.01
	5.01	5	4.019	4	5	4	3.36	3	3	3	3.01
	2	4	4.019	4	5	4	3.36	3	3	3	3.01
	5	5	4.019	4	5	4	3.36	3	3	3	3.01
	3.004	2	4.019	4	5	4	3.36	3	3	3	3.006
	3.008	3	4.019	4	5	4	3.36	3	3	3	3.006
	3.01	2	4.019	4	4	4	3.36	3	3	3	3.006
	3.005	14	3.02	4	4	4	3.36	3	3	3	3.002
	4.007	4	3.02	4	4	4	3.36	3	3	3	3.002
	2.003	3	3.02	3	4	4	3.36	3	3	3	3.002
	8.01	4	3.016	3	4	4	3.36	3	3	3	3.002
	2.003	5	3.016	3	4	4	3.36	3	3	3	3.002
	4.006	3	3.016	3	4	4	3.359	3	3	3	3.002
	3.005	9	3.015	3	4	4	3.359	3	3	3	3.002
	3.005	2	3.015	3	4	4	3.359	3	3	3	3.002
	3.01	2	3.015	3	4	4	3.359	3	3	3	3.002
	4.01	3	3.015	3	4	3	3.359	3	3	3	3.001
	4	3	3.015	3	4	3	3.359	3	3	3	3.001
	5.008	3	3.015	3	4	3	3.359	3	3	3	3.001
	2.003	3	3.015	3	4	3	3.359	3	3	3	3.001
	4.006	4	3.015	3	4	3	2.24	3	3	3	3.001
	3.01	2	3.015	3	4	3	2.24	3	3	3	3.001
	5.01	3	3.015	3	4	3	2.24	3	3	3	3.001
	9.01	3	3.015	3	4	3	2.24	3	3	3	3.001
	3.004	3	3.015	3	4	3	2.24	3	3	3	3.001
	5	5	3.015	3	4	3	2.24	3	3	3	3.001
	4.01	3	3.015	3	4	3	2.24	3	3	3	3.001
	8.007	2	3.014	3	4	3	2.24	3	3	3	3.001
	3.004	4	3.014	3	4	3	2.24	3	3	3	3.001
	2.01	3	3.014	3	4	3	2.24	3	3	3	3.001
	5.008	3	3.014	3	4	3	2.24	3	3	3	3.001
	3.005	6	3.014	3	3	3	2.24	3	3	3	3.001
	6.01	4	3.014	3	3	3	2.24	3	3	3	3.001
	4.01	3	6.03	6	14	12	10.08	2	3	3	3.001
	4.006	3	5.03	6	13	7	5.601	2	3	3	3.001
	5.003	4	4.02	4	7	4	4.48	2	3	3	3.001
	3.008	2	4.02	4	7	4	4.48	2	3	3	3.001
	2.003	3	4.02	4	6	4	4.48	2	3	3	3.001
	3.01	3	4.02	4	6	4	4.479	2	3	3	3.001
	3.004	2	4.019	4	5	4	3.361	2	3	3	3.001
	4	2	4.019	4	5	4	3.361	2	3	3	3.001
	3	2	4.019	4	5	4	3.361	2	3	3	3.001
	5.011	2	4.019	4	5	4	3.36	2	3	3	3.001
	6.01	3	3.02	4	4	4	3.36	2	3	3	3.001
	7.006	5	3.016	3	4	4	3.36	2	3	3	3
	3.004	4	3.015	3	4	4	3.359	2	3	3	3
	10.01	5	3.015	3	4	3	3.359	2	3	3	3
	2.007	4	3.015	3	4	3	3.359	2	3	3	3
	3.004	16	3.015	3	4	3	2.241	2	3	3	3
	5.008	2	3.015	3	4	3	2.24	2	3	3	3
	3	4	3.015	3	4	3	2.24	2	3	3	3
	4.006	2	5.021	5	10	5	4.481		3	3	3
	4.01	4	3.014	3	3	3	2.24		3	3	3
	6.01	3	3.014	3	3	3	2.24		3	3	3
	4.006	2	3.014	3	3	3	2.24		3	3	3
	3.005	4	3.014	3	3	3	2.239		3	3	3
	3.004	4	3.014	3	3	3	2.239		3	3	3
	10.01	3	3.014	3	3	3	2.239		3	3	3
	9.01	2	3.014	3	3	3	2.239		3	3	3
	7.008	9	3.014	3	3	3	2.239		3	3	3
	4.006	4	3.014	3	3	3	2.239		3	3	3
	6.01	2	3.014	3	3	3	2.239		3	3	3
		4	3.014	3	3	3	2.239		2	3	2.997
		4	3.014	3	3	3	2.239		2	3	2.997
		3	3.014	3	3	3	2.239		2	3	2.997
		1	3.014	3	3	3	2.23		2	3	2.997
		3	3.014	3	3	3	2.2		2	3	2.997
		3	3.011	3	3	3	2.2		2	3	2.997
		6	3.011	3	3	3	1.12		2	3	2.997
		3	3.011	3	3	3	1.12		2	3	2.997
		3	3.011	3	3	3	1.11		2	3	2.01
		3	3.01	3	3	3			2	3	2.001
		3	3.01	3	3	3			2	3	2.001
		2	3.01	3	3	3			2	3	2.001
		3	3.01	3	3	3			2	3	2.001
		3	3.01	3	3	3			2	3	2.001
		5	3.01	3	3	3			2	3	2.001
		2	3.01	3	3	3			2	3	2.001
		2	3.01	3	3	3			2	3	2.001
		4	2.011	3	3	3			2	3	2.001
		3	2.01	3	3	3			2	3	2.001
		1	2.01	3	3	3			2	3	2.001
		4	2.01	3	3	3			2	3	2.001
		3	2.01	3	3	3			2	3	2.001
		6	2.01	3	3	3			2	3	2.001
		4	2.01	3	3	3			2	3	2.001
		2	2.01	3	3	3			2	3	2.001
		4	2.01	3	3	3			2	3	2.001
		4	2.01	3	3	3			2	2	2.001
		4	2.01	2	3	3			2	2	2.001
		4	2.01	2	3	3			2	2	2.001
		3	2.01	2	3	3			2	2	2
		4	2.01	2	3	3			2	2	2
		3	2.01	2	3	3			2	2	2
		5	2.01	2	3	3			2	2	2
		7	2.01	2	3	2			2	2	2
		4	2.01	2	3	2			2	2	2
		5	2.01	2	3	2			2	2	2
		5	2.01	2	3	2			2	2	2
		4	2.01	2	3	2			2	2	2
			2.01	2	3	2			2	2	1.997
			2.01	2	3	2			2	2	1.997
			2.01	2	3	2			2	2	1.997
			2.01	2	3	2			2	2	1.997
			2.01	2	3	2			2	2	1.997
			2.01	2	3	2			2	2	1.996
			2.01	2	3	2			2	2	1.996
			2.01	2	3	2			2	2	1.001
			2.01	2	3	2			2	2	1
			2.01	2	3	2			2	2	1
			2.01	2	3	2			2	2	1
			2.009	2	3	2			2	2
			2.009	2	3	2			2	2
			2.009	2	3	2			2	2
			2.009	2	3	2			2	2
			2.009	2	3	2			2	2
			2.009	2	3	2			2	2
			2.009	2	3	2			1	2
			2.009	2	3	2			1	2
			2.009	2	3	2				2
			2.009	2	3	2				2
			2.009	2	2	2				2
			2.006	2	2	2				2
			1.01	2	2	2				2
				2	2	2				2
				2	2	2				2
				2	2	2				2
				2	2	2				2
				2	2	2
				2	2	2
				2	2	2
				2	2	2
				2	2	2
				1	2	2
					2	2
					2	2
					2	2
					2	2
					2	2
					2	2
					2	2
					2	2
					2	2
					2	2
					2	2
					2	2
					2	2
					2	2
					2	2
					2	2
					2	1
					2	1
					2	1
					2	1
					2	1
					2	1
					2	1
					2	1
					2	1
					2	1
					2
					2
					1
					1

## Sheet: Burst
	Untreated	TNO1_subinhibitory	TNO2_subinhibitory	TNO3_subinhibitory	TNO4_subinhibitory	TNO5_subinhibitory
Median	85.26	130.55	108.5	104.1	118.533	99.1067
Q1	77.1333	113.75	87.55	94.1	104.467	88.655
Q3	94.1633	151.75	123.45	120.192	135	112.183
IQR	17.03	38	35.9	26.0917	30.5333	23.5283
	98.1733	158.55	182.55	256.467	265.533	251.283
	82.25	120.383	171.45	253.1	263.467	249.283
	74.1333	103.623	170.45	249.1	262.467	232.167
	81.25	120.383	165.45	241.1	255.467	231.283
	85.1533	122.683	150.45	204.467	254.467	231.283
	74.1333	102.503	148.45	201.1	248.467	180.167
	106.29	168.55	140.55	193.467	246.533	178.283
	74.1333	102.503	140.45	191.467	239.467	177.283
	109.29	180.85	138.55	189.1	235.533	176.167
	77.1333	110.35	138.45	186.1	218.533	174.283
	77.1333	108.083	138.45	183.1	218.467	173.283
	74.1333	100.263	137.45	181.467	205.533	168.283
	77.1333	106.983	132.45	166.1	194.533	163.283
	95.1633	150.65	126.55	159.1	192.533	158.167
	76.1333	106.983	124.45	157.1	189.467	155.283
	82.25	122.65	123.45	153.1	184.533	154.283
	82.25	121.55	123.45	152.1	168.533	153.167
	81.1433	115.983	123.45	150.467	168.467	149.283
	73.24	96.91	123.45	149.467	163.533	148.283
	107.133	171.95	122.55	149.467	160.533	146.283
	80.25	115.95	121.45	148.1	158.533	143.283
	81.1433	115.983	120.45	148.1	157.533	143.283
	75.1333	104.75	119.45	144.467	157.467	141.167
	84.26	122.65	118.45	141.1	152.467	140.283
	112.25	213.35	115.55	138.1	150.533	135.283
	85.26	126.05	115.45	136.467	145.533	130.283
	81.1433	118.15	114.45	136.1	145.467	129.283
	73.24	99.1433	113.45	135.467	144.533	129.167
	77.1333	109.25	112.45	133.467	142.533	128.283
	83.1433	122.65	111.45	131.1	142.533	128.283
	77.1333	110.35	111.45	130.1	140.467	128.167
	106.29	167.45	110.55	127.1	138.533	127.067
	112.233	199.95	108.55	126.1	138.533	124.183
	81.1433	115.983	108.45	125.467	137.467	124.183
	75.24	104.75	108.45	124.467	136.467	124.183
	109.233	177.483	105.55	124.467	135.533	124.183
	78.1433	110.383	105.45	123.467	135.467	124.183
	113.25	217.85	102.55	123.467	135.467	123.183
	93.27	147.35	102.55	122.467	134.533	123.183
	95.1633	149.55	100.55	122.1	134.467	121.183
	80.25	115.95	98.45	122.1	133.533	120.067
	81.25	118.183	97.45	121.467	131.533	120.067
	110.25	185.35	96.55	121.467	131.533	115.183
	120.35	236.85	95.55	121.1	131.467	115.067
	110.25	185.35	95.55	121.1	130.533	114.183
	85.1533	124.95	95.45	120.467	130.467	114.067
	96.1633	151.75	94.55	120.467	129.533	113.183
	77.1333	109.183	94.45	120.467	129.533	113.183
	93.27	146.183	87.55	120.1	129.533	112.183
	93.27	146.15	87.55	119.467	127.533	112.183
	245.333	258.15	85.55	118.467	127.533	112.067
	93.1633	145.05	85.55	118.467	127.533	109.183
	87.1533	128.25	85.45	118.1	127.467	109.067
	94.1633	147.35	84.55	118.1	126.533	108.183
	102.28	164.15	83.55	117.467	126.533	108.067
	94.1633	149.55	83.55	117.467	126.533	108.067
	112.233	186.45	82.55	117.467	126.533	107.183
	107.29	175.35	82.55	117.1	126.467	107.183
	101.173	161.85	81.55	117.1	124.533	107.183
	101.173	160.75	81.55	116.467	124.467	107.107
	81.25	119.35	77.45	116.467	123.533	107.107
	93.27	145.05	74.55	115.467	123.533	106.183
	107.133	174.15	73.55	115.1	123.467	106.183
	94.1633	148.45	73.55	114.467	122.533	106.107
	99.28	159.583	72.55	114.467	122.533	106.107
	113.25	220.05	62.55	114.467	122.533	106.107
	104.173	166.35		114.467	121.533	106.107
	103.29	166.35		114.1	120.467	105.223
	101.28	164.15		113.467	120.467	105.223
	100.173	159.65		113.1	120.467	105.107
	99.1733	158.55		112.467	119.533	105.107
	99.1733	158.55		112.467	119.533	105.107
	99.1733	158.55		112.1	119.533	105.107
	97.1633	157.35		111.467	118.533	104.223
	96.28	152.95		111.1	118.533	104.107
	96.28	152.95		111.1	118.467	104.107
	95.27	151.75		110.467	118.467	103.223
	95.1633	151.75		110.467	118.467	103.223
	94.1633	148.45		110.1	117.533	103.223
	93.27	147.35		110.1	117.467	103.107
	92.27	143.95		109.467	116.533	103.107
	92.1633	142.85		109.467	115.533	102.223
	92.1633	142.85		109.1	115.533	102.223
	91.27	141.75		108.1	115.533	102.107
	91.27	141.75		107.467	114.533	102.107
	91.27	139.45		107.467	114.467	102.107
	90.27	139.45		107.1	113.533	101.223
	90.27	136.15		106.467	112.533	101.107
	90.1533	134.983		105.467	112.467	100.223
	90.1533	134.95		105.467	111.533	100.223
	89.26	134.95		105.1	111.533	100.107
	89.1533	132.75		105.1	111.533	100.107
	89.1533	132.75		105.1	110.533	100.107
	88.1533	132.75		104.467	110.533	100.107
	87.26	131.65		104.1	109.533	99.2233
	87.26	131.65		103.467	109.533	99.1067
	87.26	131.65		103.467	109.533	99.1067
	87.26	131.65		103.467	109.467	99.1067
	87.1533	130.55		103.467	109.467	99.1067
	87.1533	128.283		102.467	109.467	98.2233
	86.26	128.25		102.1	107.533	98.1067
	86.1533	127.15		102.1	106.533	98.1067
	86.1533	127.15		101.467	106.533	97.2233
	85.26	126.05		101.467	106.533	97.1067
	85.1533	126.05		101.467	106.533	97.1067
	85.1533	126.05		101.467	106.533	97.1067
	85.1533	124.883		101.467	105.533	97.1067
	85.1533	122.65		101.467	105.467	97.1067
	80.25	115.95		101.1	104.533	96.1067
	80.25	114.85		101.1	104.533	96.1067
	80.25	114.783		101.1	104.467	95.2233
	80.25	114.783		101.1	104.467	95.2233
	80.1433	113.75		100.467	103.533	94.2233
	80.1433	113.683		100.467	103.467	94.1067
	79.25	112.583		100.467	103.467	94.1067
	79.25	112.583		100.467	101.533	93.1067
	79.1433	111.483		99.4667	101.467	93.1067
	79.1433	111.45		99.4667	101.467	93.1067
	77.1333	109.25		99.4667	101.467	93.1067
	76.1333	105.87		99.4667	100.533	93.1067
	75.24	104.75		99.1	100.533	92.1067
	73.1333	96.9033		99.1	100.467	92.1067
	73.1333	95.79		98.4667	100.467	92.1067
	72.1333	95.7833		98.4667	100.467	92.1067
	72.1333	92.43		98.4667	99.4667	91.2233
	71.24	92.4233		98.4667	98.5333	91.2233
	71.24	91.32		98.1	97.5333	91.0967
	71.1333	89.08		97.4667	97.4667	90.2233
	71.1333	78.9933		97.1	95.4667	90.2233
	71.1333			97.1	95.4667	90.2233
	70.24			96.4667	93.4667	90.2233
	70.1233			96.4667	92.4667	90.2233
	70.1233			96.4667	91.4667	90.0967
	69.24			96.4667	88.4667	90.0967
	69.24			96.4667	88.4667	90.0967
	69.1233			96.4667	88.4667	90.0967
	67.23			95.4667	87.4667	89.2133
	66.1233			95.4667	85.4667	89.2133
	65.23			95.4667	84.4667	89.2133
	64.23			95.1	82.4667	89.2133
	62.23			94.1	78.4667	89.0967
	59.1133			94.1	77.4667	89.0967
				94.1	76.4667	89.0967
				93.4667	75.4667	88.2133
				92.1	75.4667	88.0967
				92.1	71.4667	88.0967
				91.4667	62.4667	88.0967
				91.4667	55.4667	87.0967
				90.1		86.0967
				89.4667		86.0967
				89.4667		86.0967
				89.1		86.0967
				89.1		85.2133
				89.1		85.0967
				88.4667		85.0967
				87.4667		85.0967
				87.1		85.0967
				86.4667		84.0967
				86.4667		84.0967
				86.1		83.0967
				85.4667		82.0967
				85.4667		82.0967
				85.1		82.0967
				85.1		82.0967
				84.4667		81.0967
				84.4667		81.0967
				84.1		81.0967
				83.4667		80.2133
				82.4667		80.2133
				82.4667		80.0967
				82.4667		80.0967
				82.4667		79.0967
				82.4667		78.0967
				82.1		78.0967
				81.4667		77.0967
				81.1		77.0967
				80.4667		76.0967
				79.4667		75.0967
				79.1		75.0967
				78.4667		75.0967
				77.1		74.0967
				76.1		73.0967
				75.4667		73.0967
				74.4667		73.0967
				72.1		72.2133
				72.1		70.0967
				71.1		70.0967
				71.1		68.0967
				64.1		68.0967
						66.2133
						66.0867

## Sheet: Generation time
	Untreated	TNO1_subinhibitory	TNO2_subinhibitory	TNO3_subinhibitory	TNO4_subinhibitory	TNO5_subinhibitory
Median	36.256	55.2448	49.3649	49.4269	42.699	38.2955
Q1	31.2512	48.955	38.105	42.892	38.6947	37.0658
Q3	38.2536	61.3306	59.8909	59.8248	47.7426	40.5555
IQR	7.0024	12.3757	21.7859	16.9327	9.04783	3.4897
	184.031	122.261	96.8361	179.322	96.4417	64.6493
	149.246	115.258	87.9002	160.914	78.4032	58.3463
	121.76	106.71	72.6829	133.514	72.6484	55.1053
	114.068	93.5892	72.4194	116.013	71.4564	53.8552
	47.2365	85.8184	67.426	114.862	66.6225	52.4778
	45.5902	80.0406	66.409	108.371	65.2641	50.2542
	43.2791	78.1563	65.9182	107.847	64.2524	48.0951
	41.6256	77.3178	65.3621	107.517	63.7192	46.703
	41.5794	74.0752	64.1831	103.855	62.648	46.2087
	40.8959	73.825	63.7974	99.9044	61.949	46.0032
	40.8769	70.815	63.3588	99.1197	61.0172	45.8943
	40.6361	70.6252	62.8294	93.3046	60.7633	45.6587
	39.7196	69.6719	62.3271	86.7923	60.5563	44.8521
	39.6391	68.8587	61.9178	81.159	60.044	44.7522
	39.5332	68.6706	60.1728	80.4146	59.8107	44.2828
	39.2966	66.5458	59.797	79.6829	59.6379	43.9116
	39.1737	66.4543	58.3817	76.1752	59.53	43.6627
	39.1405	66.339	58.2824	75.0797	58.9871	43.4635
	39.0598	66.0845	58.0161	73.9389	55.9627	43.319
	38.8683	65.7929	57.8856	71.809	55.8276	42.976
	38.8254	65.6931	55.0183	71.4344	55.7629	42.9119
	38.795	65.0189	54.0582	69.8016	55.7321	42.8462
	38.6638	64.5749	53.4011	69.7155	54.4514	42.7118
	38.6454	64.1088	52.508	69.3931	54.4203	42.6601
	38.5721	63.3048	52.3281	68.8623	54.2542	42.6066
	38.5688	62.8048	52.2637	66.9337	54.1733	42.4373
	38.5594	62.6409	51.6127	65.5251	53.6734	42.2017
	38.4856	61.3638	50.3384	64.3108	53.4868	42.1992
	38.4712	61.2975	49.3649	64.0878	53.2138	42.1733
	38.4589	61.0449	48.8454	63.7242	52.4755	41.881
	38.4559	61.0433	45.8254	63.5955	51.7063	41.785
	38.3789	60.6463	44.1805	63.2617	51.5026	41.762
	38.2991	60.6177	42.6742	63.1853	51.01	41.6765
	38.2887	60.1255	40.8065	63.1708	50.8626	41.6168
	38.2419	60.1123	39.466	63.0076	50.6165	41.61
	38.191	59.9026	39.384	62.7396	50.2962	41.5947
	38.162	59.8818	38.7233	62.4689	50.2818	41.4769
	37.9365	59.7195	38.6156	62.0004	50.281	41.4711
	37.8636	59.3014	38.5412	61.8164	50.2023	41.4696
	37.8272	58.6033	38.4898	61.5968	49.9524	41.3194
	37.8182	58.5353	38.1629	61.4199	49.7737	41.3184
	37.8083	58.4342	38.1338	60.9855	49.3229	41.2583
	37.8026	57.9824	38.105	60.4337	48.0975	41.0405
	37.7523	57.5628	37.4443	59.945	47.9487	40.9588
	37.5262	57.1888	37.1714	59.851	47.8708	40.619
	37.4688	57.1641	36.8772	59.7461	47.3579	40.6136
	37.3333	57.0094	36.474	58.9853	47.1794	40.5847
	37.2703	56.674	36.383	58.5046	47.0558	40.4681
	37.2501	56.5381	36.3633	58.041	46.8972	40.4492
	37.2251	56.3565	36.3112	57.6932	46.8771	40.3274
	37.0677	56.2056	36.2481	57.0807	46.7914	40.303
	37.0571	56.1486	35.9185	57.0083	46.7813	40.2098
	36.9682	55.815	35.8065	56.5111	46.4142	40.1812
	36.9345	55.4211	35.6996	56.3311	46.3144	40.143
	36.9175	55.0686	35.6223	56.073	46.2094	40.0498
	36.9144	54.6018	34.6552	55.7023	46.0376	39.9438
	36.8924	54.2813	34.5671	55.3975	45.9658	39.9429
	36.8656	54.1988		55.1295	45.9083	39.8612
	36.8252	54.1411		54.8806	45.8901	39.8545
	36.6368	53.9543		54.0439	45.8849	39.6838
	36.636	53.8499		53.8034	45.4544	39.6798
	36.5369	53.7347		53.7892	45.3106	39.6226
	36.4889	53.5009		53.6194	45.2036	39.5903
	36.3656	53.4638		53.3943	45.1146	39.5738
	36.3079	53.2095		53.3436	44.9484	39.5587
	36.2718	53.02		53.0298	44.8422	39.3634
	36.256	52.8007		52.9292	44.8214	39.3379
	36.1503	52.7734		52.9276	44.7322	39.2682
	36.1024	52.5645		52.7458	44.4375	39.2228
	36.0178	52.4647		52.6987	44.4051	39.1893
	35.817	52.2361		52.2896	44.2562	39.0915
	35.7543	51.4711		52.2758	44.1743	39.0864
	35.5666	51.4323		52.0325	44.1016	38.9777
	35.5194	51.3902		51.8939	44.0409	38.9649
	35.4226	51.1698		51.886	44.033	38.961
	35.4136	50.9756		51.4418	43.9455	38.9575
	35.1344	50.7917		51.3464	43.9182	38.9025
	34.9043	50.6617		51.3349	43.7205	38.8098
	34.8403	50.6207		51.128	43.6737	38.7874
	34.7259	49.756		51.1256	43.6117	38.7871
	34.6443	49.0045		50.5271	43.5091	38.7756
	34.0198	48.8064		50.3964	43.5041	38.7352
	33.8425	48.1962		50.0702	43.4217	38.7295
	33.6819	47.9103		50.0607	43.2683	38.707
	33.6301	47.2269		49.8241	43.209	38.6486
	33.5055	47.1338		49.573	42.8937	38.6307
	33.269	46.5209		49.5302	42.8491	38.6195
	33.2608	45.5581		49.4269	42.699	38.5931
	33.2293	44.8092		49.4218	42.6704	38.5819
	32.8212	42.9126		49.3292	42.639	38.5789
	32.6872	39.7454		49.2272	42.5301	38.3058
	32.3028	38.1935		49.0287	42.5109	38.2955
	32.1106	37.6566		49.0125	42.5001	38.1673
	32.0345	36.9044		48.8517	42.4406	38.1595
	31.7846	36.0635		48.6197	42.41	38.1589
	31.7246	34.8401		48.4576	42.3979	38.1538
	31.6473	34.6904		47.6028	42.3864	38.1478
	31.3058	32.435		47.3683	42.3139	38.1278
	31.2745	32.3717		46.9804	42.2975	38.1234
	31.2512	31.7338		46.9198	42.2506	38.1172
	31.189	31.3529		46.7987	42.2094	38.1071
	31.0876	30.6593		46.6672	41.9779	38.082
	30.9765	30.4167		46.5856	41.9057	38.0515
	30.8935	30.3113		46.4227	41.8835	38.01
	30.8141	29.618		46.3202	41.758	37.9839
	30.8096	29.3393		46.2784	41.6232	37.9695
	30.7955	27.4651		45.9943	41.5287	37.9495
	30.7819	27.1866		45.9916	41.442	37.9481
	30.6744			45.9024	41.4181	37.9472
	30.6196			45.8227	41.1068	37.9404
	30.612			45.7565	40.974	37.9107
	30.4297			45.7476	40.9647	37.8394
	30.228			45.71	40.8383	37.81
	30.2008			45.6532	40.7091	37.7649
	29.9814			45.5505	40.6762	37.7566
	29.9071			45.4376	40.6458	37.7269
	29.853			45.398	40.3593	37.6574
	29.8213			45.3496	40.3323	37.622
	29.7276			45.2827	40.3031	37.5719
	29.711			45.2069	40.0436	37.556
	29.6896			44.8381	39.6074	37.5453
	29.5854			44.7699	39.434	37.5058
	29.5554			44.2388	39.3917	37.4824
	29.3273			43.9322	39.3749	37.4735
	29.2856			43.8279	39.3205	37.427
	29.2699			43.7441	39.2546	37.4054
	29.2326			43.1586	39.1815	37.3898
	29.2246			43.0218	38.8066	37.345
	29.2059			42.997	38.7142	37.3151
	29.1651			42.9814	38.6963	37.2932
	28.9664			42.9463	38.696	37.2497
	28.9382			42.8378	38.6935	37.2483
	28.5211			42.8159	38.5513	37.2446
				42.7419	38.5188	37.236
				42.0398	38.4248	37.223
				41.957	38.414	37.1258
				41.6576	38.3833	37.0872
				41.6445	38.3779	37.0445
				41.5248	38.2723	36.9883
				41.4838	38.2549	36.9733
				41.3367	38.2034	36.953
				41.3094	38.09	36.9208
				41.2357	38.0823	36.8919
				41.2254	38.0771	36.8539
				41.1802	37.9063	36.7863
				41.0643	37.8065	36.7367
				40.7863	37.7765	36.7313
				40.6955	37.73	36.7271
				40.6019	37.7018	36.5934
				40.2444	37.5721	36.5797
				40.1966	37.4932	36.5432
				40.1492	37.3554	36.5108
				40.0434	37.3471	36.4581
				40.035	36.907	36.4375
				40.0319	36.7661	36.4106
				39.9651	36.7593	36.4077
				39.9465	36.6573	36.3923
				39.7215	36.6487	36.3589
				39.5866	36.6329	36.3286
				39.5191	36.5616	36.3035
				39.4823	36.54	36.2748
				39.4249	36.1426	36.2357
				39.306	36.1172	36.2126
				38.8418	35.9859	36.103
				37.9793	35.8893	36.0973
				37.8956	35.8266	35.9229
				37.8523	35.6149	35.918
				37.3035	35.4433	35.6946
				37.2279	35.4313	35.6945
				37.1085	35.2496	35.62
				37.0939	34.9191	35.5868
				36.8657	34.4648	35.4982
				36.7829	32.0441	35.447
				36.4149	30.8581	35.3622
				35.2632	30.1955	35.1545
						34.7815
						34.7535
						34.086
						33.9991
						33.93
						33.7073
						32.9753
						29.7351
