# Supplementary material for: Evaluating novel synthetic compounds active against Bacillus subtilis and Bacillus cereus spores using Live imaging with SporeTrackerX
Source: Sci Rep. 2018 Jun 14;8:9128. doi: 10.1038/s41598-018-27529-4 (PMC6002552; doi:10.1038/s41598-018-27529-4)
Supplement: Supplementary file 4 — S3Table_Bcereus_LiveImaging_Dataset [file 41598_2018_27529_MOESM4_ESM.xlsx]

## Sheet: Start of germination
	Untreated_inosine	TNO1_inhibitory	TNO2_inhibitory	TNO3_inhibitory	TNO4_inhibitory	TNO5_inhibitory	TNO1_subinhibitory	TNO2_subinhibitory	TNO3_subinhibitory	TNO4_subinhibitory	TNO5_subinhibitory
Median	3.5667	4.45	3.0167	9.2167	3.0167	3.5833	3.3667	3.1667	3.3167	3.4333	4.2
Q1	3.2333	3.45	2.5833	5.2167	3.0167	3.3167	3.2333	2.2667	3.1333	3.2167	2.4833
Q3	4.2333	6.45	4.0167	84.875	4.0167	4.5833	4.3667	4.1667	4.3167	4.2167	6.2833
IQR	1	3	1.4334	79.6583	1	1.2666	1.1334	1.9	1.1834	1	3.8
	15.5667	210.45	11.5833	259.533	41.0167	127.317	19.3667	83.2667	24.1333	14.2167	26.2833
	12.5667	88.3833	9.5833	250.533	14.0167	127.317	16.3667	24.2667	16.1333	9.2167	23.2833
	11.5667	68.45	9.0167	246.533	11.0167	127.317	11.3667	13.2667	13.1333	9.2167	22.2833
	9.5667	68.45	8.5833	245.533	10.0167	127.317	11.3667	11.1667	12.1353	8.2167	22.2833
	8.5667	54.45	7.5833	238.217	10.0167	127.317	10.3667	11.1667	8.1343	7.2167	19.2833
	8.2333	35.45	7.0167	203.533	8.5667	127.317	7.3667	10.2667	8.1343	6.2167	16.2833
	7.5667	33.45	7.0167	198.533	7.5667	127.317	7.3667	9.2667	7.1343	5.2167	15.2833
	7.5667	24.45	7.0167	196.533	7.5667	127.317	7.2333	9.2667	7.1343	5.2167	14.2833
	7.5667	24.45	7.0167	190.533	7.5667	9.3167	6.2333	9.2667	7.1343	5.2167	13.2833
	7.2333	20.45	7.0167	186.217	7.0167	7.5833	6.2333	9.2667	7.1343	5.2167	12.2833
	6.5667	16.45	7.0167	167.217	7.0167	7.5833	6.2333	9.1667	6.3177	5.2167	11.2833
	6.5667	14.45	6.5833	165.217	7.0167	7.5833	6.2333	8.2667	6.3177	4.4333	11.2833
	6.5667	14.3833	6.5833	155.533	7.0167	7.5833	5.3667	7.1667	6.3177	4.4333	11.2833
	5.5667	14.3833	6.5833	150.533	7.0167	7.3167	5.3667	7.1667	6.1343	4.4333	11.2833
	5.5667	13.45	6.5833	147.533	7.0167	6.5833	5.3667	6.1667	6.1343	4.2167	10.4833
	5.5667	13.3833	6.5833	131.217	6.5667	6.5833	5.3667	6.1667	6.1343	4.2167	10.2833
	5.5667	13.3833	6.5833	130.533	6.5667	6.3167	5.3667	5.2667	6.1343	4.2167	10.2833
	5.5667	12.3833	6.5833	127.533	6.5667	5.5833	5.3667	5.2667	5.3167	4.2167	10.2833
	5.5667	12.3833	6.5833	114.533	6.5667	5.5833	5.3667	5.1667	5.3167	4.2167	10.2833
	5.5667	11.3833	6.5833	114.533	6.5667	5.5833	5.3667	5.1667	5.3167	4.2167	10.2833
	5.5667	11.3833	6.0167	106.533	6.0167	5.5833	5.3667	5.1667	5.3167	4.2167	10.2833
	5.2333	10.3833	6.0167	99.2167	6.0167	5.5833	5.3667	4.2667	5.1333	4.2167	10.2833
	5.2333	8.45	6.0167	89.2167	6.0167	5.5833	5.3667	4.2667	5.1333	4.2167	9.2833
	5.2333	8.45	5.5833	80.5333	6.0167	5.5833	5.3667	4.2667	5.1333	4.2167	9.2833
	5.2333	8.45	5.5833	77.2167	6.0167	5.5833	5.3667	4.2667	5.1333	4.2167	9.2833
	5.2333	8.3833	5.5833	73.2167	6.0167	5.3167	4.3667	4.2667	5.1333	4.2167	9.2833
	5.2333	8.3833	5.5833	72.2167	6.0167	5.3167	4.3667	4.1667	5.1333	4.2167	8.2833
	4.5667	8.3833	5.5833	67.2167	5.5667	5.3167	4.3667	4.1667	4.3167	4.2167	8.2833
	4.5667	8.3833	5.5833	67.2167	5.5667	5.3167	4.3667	4.1667	4.3167	4.2167	8.2833
	4.5667	7.45	5.5833	65.2167	5.5667	5.3167	4.3667	4.1667	4.3167	4.2167	8.2833
	4.5667	7.45	5.5833	45.2167	5.5667	5.3167	4.3667	4.1667	4.3167	3.4333	8.2833
	4.5667	7.45	5.5833	38.2167	5.5667	4.5833	4.3667	4.1667	4.3167	3.4333	8.2833
	4.5667	7.3833	5.0167	31.2167	5.5667	4.5833	4.3667	4.1667	4.3167	3.4333	8.2833
	4.2333	7.3833	5.0167	24.2167	5.5667	4.5833	4.3667	4.1667	4.3167	3.4333	8.2833
	4.2333	7.3833	5.0167	23.2167	5.5667	4.5833	4.3667	4.1667	4.3167	3.4333	8.2
	4.2333	7.3833	5.0167	23.2167	5.5667	4.5833	4.3667	4.1667	4.3167	3.4333	7.2833
	4.2333	6.45	5.0167	23.2167	5.5667	4.5833	4.3667	4.1667	4.3167	3.4333	7.2833
	4.2333	6.45	5.0167	22.2167	5.0167	4.5833	4.3667	4.1667	4.3167	3.4333	7.2833
	4.2333	6.45	5.0167	20.2167	5.0167	4.5833	4.3667	4.1667	4.3167	3.4333	7.2833
	4.2333	6.45	5.0167	16.2167	5.0167	4.5833	4.3667	4.1667	4.3167	3.4333	7.2
	4.2333	6.45	5.0167	10.2167	5.0167	4.5833	4.3667	4.1667	4.3167	3.4333	7.2
	4.2333	6.45	4.5833	9.2167	5.0167	4.5833	4.3667	4.1667	4.3167	3.4333	6.2833
	4.2333	6.45	4.5833	9.2167	5.0167	4.5833	4.3667	4.1667	4.3167	3.4333	6.2833
	4.2333	6.45	4.5833	9.2167	4.5667	4.5833	4.3667	4.1667	4.3167	3.4333	6.2833
	3.5667	6.45	4.5833	9.2167	4.5667	4.5833	4.3667	4.1667	4.1333	3.4333	6.2833
	3.5667	6.45	4.5833	9.2167	4.5667	4.5833	4.3667	4.1667	4.1333	3.4333	6.2833
	3.5667	6.45	4.5833	8.2167	4.5667	4.5833	4.3667	4.1667	4.1333	3.4333	6.2
	3.5667	6.45	4.5833	7.2167	4.5667	4.5833	4.3667	4.1667	4.1333	3.4333	5.4833
	3.5667	6.3833	4.5833	7.2167	4.5667	4.5833	4.3667	3.2667	4.1333	3.4333	5.2833
	3.5667	5.45	4.5833	6.5333	4.5667	4.5833	4.2333	3.2667	4.1333	3.4333	5.2833
	3.5667	5.45	4.5833	6.5333	4.5667	4.5833	4.2333	3.2667	4.1333	3.4333	5.2833
	3.5667	5.45	4.5833	6.2167	4.5667	4.5833	4.2333	3.2667	4.1333	3.4333	5.2833
	3.5667	5.45	4.5833	6.2167	4.5667	4.5833	4.2333	3.2667	4.1333	3.4333	5.2833
	3.5667	5.45	4.5833	6.2167	4.5667	4.5833	3.3667	3.2667	4.1333	3.4333	5.2833
	3.5667	5.45	4.5833	6.2167	4.5667	4.5833	3.3667	3.1667	4.1333	3.4333	5.2833
	3.5667	5.45	4.5833	6.2167	4.0167	4.5833	3.3667	3.1667	4.1333	3.4333	5.2833
	3.5667	5.45	4.5833	6.2167	4.0167	4.5833	3.3667	3.1667	4.1333	3.4333	5.2833
	3.5667	5.45	4.5833	6.2167	4.0167	4.5833	3.3667	3.1667	4.1333	3.4333	5.2833
	3.5667	5.45	4.5833	5.5333	4.0167	4.5833	3.3667	3.1667	4.1333	3.4333	5.2833
	3.5667	5.3833	4.5833	5.2167	4.0167	4.5833	3.3667	3.1667	3.3167	3.4333	5.2833
	3.5667	5.3833	4.5833	5.2167	4.0167	4.3167	3.3667	3.1667	3.3167	3.4333	5.2833
	3.5667	5.3833	4.5833	5.2167	4.0167	4.3167	3.3667	3.1667	3.3167	3.4333	5.2833
	3.5667	5.3833	4.5833	5.2167	4.0167	4.3167	3.3667	3.1667	3.3167	3.4333	5.2
	3.5667	5.3833	4.5833	5.2167	4.0167	4.3167	3.3667	3.1667	3.3167	3.4333	5.2
	3.5667	5.3833	4.5833	5.2167	4.0167	4.3167	3.3667	3.1667	3.3167	3.4333	5.2
	3.5667	5.3833	4.5833	5.2167	4.0167	4.3167	3.3667	3.1667	3.3167	3.4333	5.2
	3.5667	4.45	4.0167	5.2167	4.0167	4.3167	3.3667	3.1667	3.3167	3.2167	5.2
	3.5667	4.45	4.0167	5.2167	4.0167	4.3167	3.3667	3.1667	3.3167	3.2167	4.4833
	3.5667	4.45	4.0167	5.2167	4.0167	4.3167	3.3667	3.1667	3.3167	3.2167	4.4833
	3.5667	4.45	4.0167	5.2167	4.0167	4.3167	3.3667	3.1667	3.3167	3.2167	4.2833
	3.5667	4.45	4.0167	4.5333	4.0167	4.3167	3.3667	3.1667	3.3167	3.2167	4.2833
	3.5667	4.45	4.0167	4.5333	4.0167	3.5833	3.3667	3.1667	3.3167	3.2167	4.2833
	3.5667	4.45	4.0167	4.2167	4.0167	3.5833	3.3667	3.1667	3.3167	3.2167	4.2833
	3.5667	4.45	4.0167	4.2167	4.0167	3.5833	3.3667	3.1667	3.3167	3.2167	4.2833
	3.5667	4.45	4.0167	4.2167	4.0167	3.5833	3.3667	3.1667	3.3167	3.2167	4.2833
	3.5667	4.45	4.0167	4.2167	4.0167	3.5833	3.3667	3.1667	3.3167	3.2167	4.2
	3.5667	4.45	4.0167	4.2167	4.0167	3.5833	3.3667	3.1667	3.3167	3.2167	4.2
	3.5667	4.45	4.0167	4.2167	4.0167	3.5833	3.3667	3.1667	3.3167	3.2167	4.2
	3.5667	4.45	4.0167	4.2167	3.5667	3.5833	3.3667	3.1667	3.3167	3.2167	4.2
	3.5667	4.45	4.0167	3.5333	3.5667	3.5833	3.3667	3.1667	3.3167	3.2167	4.2
	3.5667	4.45	4.0167	3.5333	3.5667	3.5833	3.3667	3.1667	3.3167	3.2167	4.2
	3.5667	4.45	4.0167	3.5333	3.5667	3.5833	3.3667	3.1667	3.3167	3.2167	4.2
	3.5667	4.45	4.0167	3.5333	3.5667	3.5833	3.3667	3.1667	3.3167	3.2167	4.2
	3.5667	4.45	4.0167	3.2167	3.5667	3.5833	3.3667	3.1667	3.3167	3.2167	4.2
	3.5667	4.45	4.0167	3.2167	3.5667	3.5833	3.3667	3.1667	3.3167	3.2167	4.2
	3.5667	4.45	4.0167	3.2167	3.5667	3.5833	3.3667	3.1667	3.3167	3.2167	4.2
	3.5667	4.45	3.5833	3.2167	3.5667	3.5833	3.3667	3.1667	3.3167	3.2167	3.4833
	3.5667	4.45	3.5833	3.2167	3.5667	3.5833	3.3667	3.1667	3.3167	3.2167	3.4833
	3.2333	4.3833	3.5833		3.5667	3.5833	3.3667	3.1667	3.3167	3.2167	3.4833
	3.2333	4.3833	3.5833		3.5667	3.5833	3.3667	3.1667	3.3167	3.2167	3.4833
	3.2333	4.3833	3.5833		3.5667	3.5833	3.3667	2.2667	3.3167	3.2167	3.4833
	3.2333	4.3833	3.5833		3.5667	3.5833	3.3667	2.2667	3.3167	3.2167	3.2
	3.2333	4.3833	3.5833		3.5667	3.5833	3.3667	2.2667	3.3167	3.2167	3.2
	3.2333	4.3833	3.5833		3.5667	3.5833	3.3667	2.2667	3.3167	3.2167	3.2
	3.2333	4.3833	3.5833		3.5667	3.5833	3.3667	2.2667	3.3167	3.2167	3.2
	3.2333	4.3833	3.5833		3.5667	3.5833	3.3667	2.2667	3.3167	3.2167	3.2
	3.2333	4.3833	3.5833		3.5667	3.5833	3.3667	2.2667	3.3167	3.2167	3.2
	3.2333	4.3833	3.5833		3.5667	3.5833	3.3667	2.2667	3.3167	3.2167	3.2
	3.2333	4.3833	3.5833		3.5667	3.5833	3.2333	2.2667	3.3167	3.2167	3.2
	3.2333	4.3833	3.5833		3.0167	3.5833	3.2333	2.2667	3.3167	3.2167	3.2
	3.2333	4.3833	3.5833		3.0167	3.5833	3.2333	2.2667	3.3167	3.2167	3.2
	3.2333	3.45	3.5833		3.0167	3.5833	3.2333	2.2667	3.3167	3.2167	3.2
	3.2333	3.45	3.5833		3.0167	3.5833	3.2333	2.2667	3.3167	3.2167	3.2
	3.2333	3.45	3.5833		3.0167	3.5833	3.2333	2.2667	3.3167	3.2167	3.2
	3.2333	3.45	3.5833		3.0167	3.5833	3.2333	2.2667	3.3167	3.2167	3.2
	3.2333	3.45	3.5833		3.0167	3.5833	3.2333	2.2667	3.3167	3.2167	3.2
	3.2333	3.45	3.5833		3.0167	3.5833	3.2333	2.2667	3.3167	3.2167	3.2
	3.2333	3.45	3.5833		3.0167	3.5833	3.2333	2.2667	3.3167		3.2
	3.2333	3.45	3.5833		3.0167	3.5833	3.2333	2.2667	3.3167		3.2
	3.2333	3.45	3.5833		3.0167	3.5833	3.2333	2.2667	3.3167		3.2
	3.2333	3.45	3.5833		3.0167	3.5833	3.2333	2.2667	3.1333		3.2
	3.2333	3.45	3.5833		3.0167	3.5833	3.2333	2.2667	3.1333		3.2
	3.2333	3.45	3.5833		3.0167	3.5833	3.2333	2.2667	3.1333		3.2
	3.2333	3.45	3.5833		3.0167	3.5833	3.2333	2.2667	3.1333		3.2
	3.2333	3.45	3.5833		3.0167	3.5833	3.2333	2.2667	3.1333		3.2
	3.2333	3.45	3.5833		3.0167	3.5833	3.2333	2.2667	3.1333		3.2
	3.2333	3.45	3.5833		3.0167	3.5833	3.2333	2.2667	3.1333		3.2
	3.2333	3.45	3.5833		3.0167	3.5833	3.2333	2.2667	3.1333		3.2
	3.2333	3.45	3.5833		3.0167	3.5833	3.2333	2.2667	3.1333		3.2
	3.2333	3.45	3.5833		3.0167	3.5833	3.2333	2.2667	3.1333		2.4833
	3.2333	3.45	3.5833		3.0167	3.5833	3.2333	2.2667	3.1333		2.4833
	3.2333	3.45	3.5833		3.0167	3.5833	3.2333	2.2667	3.1333		2.4833
	3.2333	3.45	3.5833		3.0167	3.5833	3.2333	2.2667	3.1333		2.4833
	3.2333	3.45	3.5833		3.0167	3.5833	3.2333	2.2667	3.1333		2.4833
	3.2333	3.45	3.5833		3.0167	3.5833	3.2333	2.2667	3.1333		2.4833
	3.2333	3.45	3.5833		3.0167	3.5833	3.2333	2.2667	3.1333		2.4833
	3.2333	3.45	3.0167		3.0167	3.5833	3.2333	2.2667	3.1333		2.4833
	3.2333	3.45	3.0167		3.0167	3.5833	3.2333	2.2667	3.1333		2.4833
	3.2333	3.45	3.0167		3.0167	3.5833	3.2333	2.2667	3.1333		2.4833
	3.2333	3.45	3.0167		3.0167	3.5833	3.2333	2.2667	3.1333		2.4833
	3.2333	3.45	3.0167		3.0167	3.5833	3.2333		3.1333		2.4833
	3.2333	3.45	3.0167		3.0167	3.5833	3.2333		3.1333		2.4833
	3.2333	3.45	3.0167		3.0167	3.5833	3.2333		3.1333		2.4833
	3.2333	3.45	3.0167		3.0167	3.5833	3.2333		3.1333		2.4833
	3.2333	3.45	3.0167		3.0167	3.5833	3.2333		3.1333		2.4833
	3.2333	3.45	3.0167		3.0167	3.5833	3.2333		3.1333		2.4833
	3.2333	3.45	3.0167		3.0167	3.5833	3.2333		3.1333		2.4833
	3.2333	3.45	3.0167		3.0167	3.5833	3.2333		3.1333		2.4833
	3.2333	3.45	3.0167		3.0167	3.5833	3.2333		3.1333		2.4833
	3.2333	3.45	3.0167		3.0167	3.5833	3.2333		3.1333		2.4833
	3.2333	3.45	3.0167		3.0167	3.5833	3.2333		3.1333		2.4833
	3.2333	3.45	3.0167		3.0167	3.5833	3.2333		3.1333		2.4833
	3.2333	3.45	3.0167		3.0167	3.5833	3.2333		3.1333		2.4833
	3.2333	3.45	3.0167		3.0167	3.5833	3.2333		3.1333		2.4833
	3.2333	3.45	3.0167		3.0167	3.3167	3.2333		3.1333		2.4833
	3.2333	3.45	3.0167		3.0167	3.3167	3.2333		3.1333		2.4833
	3.2333	3.45	3.0167		3.0167	3.3167	3.2333		3.1333		2.4833
	3.2333	3.45	3.0167		3.0167	3.3167	3.2333		3.1333		2.4833
		3.45	3.0167		3.0167	3.3167	3.2333				2.4833
		3.45	3.0167		3.0167	3.3167	3.2333				2.4833
		3.45	3.0167		3.0167	3.3167	3.2333				2.4833
		3.45	3.0167		3.0167	3.3167	3.2333				2.4833
		3.45	3.0167		3.0167	3.3167	3.2333				2.4833
		3.45	3.0167		3.0167	3.3167	3.2333				2.4833
		3.45	3.0167		3.0167	3.3167	3.2333				2.4833
		3.3833	3.0167		3.0167	3.3167	3.2333				2.4833
		3.3833	3.0167		3.0167	3.3167					2.4833
		3.3833	3.0167		3.0167	3.3167					2.4833
		3.3833	3.0167		3.0167	3.3167					2.4833
		3.3833	3.0167		3.0167	3.3167					2.4833
		3.3833	3.0167		3.0167	3.3167					2.4833
		3.3833	3.0167		3.0167	3.3167					2.4833
		3.3833	3.0167		3.0167	3.3167					2.4833
		3.3833	3.0167		3.0167	3.3167					2.4833
		3.3833	3.0167		3.0167	3.3167					2.4833
		3.3833	3.0167		3.0167	3.3167					2.4833
			3.0167		3.0167	3.3167					2.4833
			3.0167		3.0167	3.3167					2.4833
			3.0167		3.0167	3.3167					2.4833
			3.0167		3.0167	3.3167					2.4833
			3.0167		3.0167	3.3167					2.4833
			3.0167		3.0167	3.3167
			3.0167		3.0167	3.3167
			3.0167		3.0167	3.3167
			3.0167		3.0167	3.3167
			3.0167		3.0167	3.3167
			3.0167		3.0167	3.3167
			3.0167		3.0167	3.3167
			3.0167		2.5667	3.3167
			3.0167		2.5667	3.3167
			3.0167		2.5667	3.3167
			3.0167		2.5667	3.3167
			3.0167		2.5667	3.3167
			3.0167		2.5667	3.3167
			3.0167		2.5667	3.3167
			3.0167		2.5667	3.3167
			3.0167		2.5667	3.3167
			3.0167		2.5667	3.3167
			3.0167		2.5667	3.3167
			3.0167		2.5667	3.3167
			3.0167		2.5667	3.3167
			3.0167		2.5667	3.3167
			3.0167		2.5667	3.3167
			3.0167		2.5667	3.3167
			3.0167		2.5667	3.3167
			3.0167		2.5667	3.3167
			3.0167		2.5667	3.3167
			2.5833		2.5667	3.3167
			2.5833		2.5667	3.3167
			2.5833		2.5667	3.3167
			2.5833		2.5667
			2.5833		2.5667
			2.5833		2.5667
			2.5833		2.5667
			2.5833		2.5667
			2.5833		2.5667
			2.5833		2.5667
			2.5833		2.5667
			2.5833		2.5667
			2.5833		2.5667
			2.5833		2.5667
			2.5833		2.5667
			2.5833		2.5667
			2.5833		2.5667
			2.5833		2.5667
			2.5833		2.5667
			2.5833		2.5667
			2.5833		2.5667
			2.5833		2.5667
			2.5833		2.5667
			2.5833		2.5667
			2.5833		2.5667
			2.5833		2.5667
			2.5833		2.5667
			2.5833
			2.5833
			2.5833
			2.5833
			2.5833
			2.5833
			2.5833
			2.5833
			2.5833
			2.5833
			2.5833
			2.5833
			2.5833
			2.5833
			2.5833
			2.5833
			2.5833
			2.5833
			2.5833
			2.5833
			2.5833
			2.5833
			2.5833
			2.5833
			2.5833
			2.5833
			2.5833
			2.5833
			2.5833
			2.5833
			2.5833
			2.5833
			2.5833
			2.5833
			2.5833
			2.5833
			2.5833
			2.5833
			2.5833
			2.5833
			2.5833

## Sheet: Germination time
	Untreated_inosine	TNO1_inhibitory	TNO2_inhibitory	TNO3_inhibitory	TNO4_inhibitory	TNO5_inhibitory	TNO1_subinhibitory	TNO2_subinhibitory	TNO3_subinhibitory	TNO4_subinhibitory	TNO5_subinhibitory
Median	1	2	2	2	3	2	2	2	2	2	2
Q1	1	1	1	2	2	1	1	1	1	1	1
Q3	2	2	2	3	4	2	2	3	2	2	2
IQR	1	1	1	1	2	1	1	2	1	1	1
	5	6	5	18	15	3	7	17	7.001	6	5
	4	6	4	13	15	3	4	15	6.001	6	4
	4	5	4	12	13	3	4	14	4.001	3	4
	4	4	4	6	12	3	4	14	3.001	3	3
	3	4	4	6	10	3	3	14	3.001	3	3
	3	4	4	5	9	3	3	13	3.001	3	3
	2	4	4	5	9	3	3	12	3.001	3	3
	2	4	4	5	8	3	3	12	3.001	3	3
	2	3	3	5	8	3	3	12	3.001	2	3
	2	3	3	5	8	3	3	9	3	2	3
	2	3	3	4	8	3	2	7	3	2	3
	2	3	3	4	7	3	2	6	2.001	2	3
	2	3	3	4	7	2	2	6	2.001	2	3
	2	3	3	3	7	2	2	5	2.001	2	3
	2	3	3	3	7	2	2	5	2.001	2	3
	2	3	3	3	7	2	2	5	2.001	2	3
	2	3	3	3	6	2	2	5	2.001	2	3
	2	3	3	3	6	2	2	5	2.001	2	3
	2	3	3	3	6	2	2	4	2.001	2	3
	2	3	3	3	6	2	2	4	2.001	2	3
	2	3	3	3	6	2	2	4	2.001	2	3
	2	3	3	3	6	2	2	4	2.001	2	3
	2	3	3	3	6	2	2	4	2.001	2	2
	2	3	3	3	5	2	2	4	2.001	2	2
	2	2	3	3	5	2	2	3	2.001	2	2
	2	2	3	3	5	2	2	3	2.001	2	2
	2	2	3	3	5	2	2	3	2.001	2	2
	2	2	3	3	5	2	2	3	2.001	2	2
	2	2	3	3	5	2	2	3	2.001	2	2
	2	2	3	3	5	2	2	3	2.001	2	2
	2	2	3	3	5	2	2	3	2.001	2	2
	2	2	3	2	5	2	2	3	2.001	2	2
	2	2	3	2	5	2	2	3	2.001	2	2
	2	2	2	2	5	2	2	3	2	2	2
	2	2	2	2	4	2	2	3	2	2	2
	2	2	2	2	4	2	2	3	2	2	2
	2	2	2	2	4	2	2	3	2	2	2
	2	2	2	2	4	2	2	3	2	2	2
	2	2	2	2	4	2	2	2	2	2	2
	2	2	2	2	4	2	2	2	2	2	2
	2	2	2	2	4	2	2	2	2	2	2
	2	2	2	2	4	2	2	2	2	2	2
	2	2	2	2	4	2	2	2	2	2	2
	2	2	2	2	4	2	2	2	2	2	2
	2	2	2	2	4	2	2	2	2	2	2
	2	2	2	2	4	2	2	2	2	2	2
	2	2	2	2	4	2	2	2	2	2	2
	2	2	2	2	4	2	2	2	2	2	2
	2	2	2	2	4	2	2	2	2	2	2
	2	2	2	2	4	2	2	2	2	2	2
	2	2	2	2	4	2	2	2	2	2	2
	2	2	2	2	4	2	2	2	2	2	2
	2	2	2	2	4	2	2	2	2	2	2
	2	2	2	2	4	2	2	2	2	2	2
	2	2	2	2	4	2	2	2	2	2	2
	2	2	2	2	4	2	2	2	2	2	2
	2	2	2	2	4	2	2	2	2	2	2
	2	2	2	2	4	2	2	2	2	2	2
	2	2	2	2	4	2	2	2	2	2	2
	2	2	2	2	4	2	2	2	2	2	2
	2	2	2	2	4	2	2	2	2	2	2
	2	2	2	2	4	2	2	2	2	2	2
	2	2	2	2	4	2	2	2	2	2	2
	2	2	2	2	3	2	2	2	2	2	2
	1	2	2	2	3	2	2	2	2	2	2
	1	2	2	2	3	2	2	2	2	2	2
	1	2	2	2	3	2	2	2	2	2	2
	1	2	2	2	3	2	2	2	2	2	2
	1	2	2	2	3	2	2	2	2	1	2
	1	2	2	2	3	2	2	2	2	1	2
	1	2	2	2	3	2	2	2	2	1	2
	1	2	2	2	3	2	2	2	2	1	2
	1	2	2	2	3	2	2	2	2	1	2
	1	2	2	2	3	2	2	2	2	1	2
	1	2	2	2	3	2	2	2	2	1	2
	1	2	2	2	3	2	2	2	2	1	2
	1	2	2	1	3	2	2	2	2	1	2
	1	2	2	1	3	2	2	2	2	1	2
	1	2	2	1	3	2	2	2	2	1	2
	1	2	2	1	3	2	2	2	2	1	2
	1	2	2	1	3	2	2	2	2	1	2
	1	2	2	1	3	2	2	2	2	1	2
	1	2	2	1	3	2	2	2	2	1	2
	1	2	2	1	3	2	2	2	2	1	2
	1	2	2	1	3	2	2	2	2	1	2
	1	2	2	1	3	2	2	2	2	1	2
	1	2	2	1	3	2	2	2	2	1	2
	1	2	2	1	3	2	1	2	2	1	2
	1	2	2		3	2	1	2	2	1	2
	1	2	2		3	2	1	2	2	1	2
	1	2	2		3	2	1	2	2	1	2
	1	2	2		3	2	1	2	2	1	2
	1	2	2		3	2	1	2	2	1	2
	1	2	2		3	2	1	2	2	1	2
	1	2	2		3	2	1	2	2	1	2
	1	2	2		3	2	1	2	2	1	2
	1	2	2		3	2	1	1	2	1	2
	1	2	2		3	2	1	1	2	1	2
	1	2	2		3	2	1	1	2	1	2
	1	2	2		3	2	1	1	2	1	1
	1	2	2		3	2	1	1	2	1	1
	1	2	2		3	2	1	1	2	1	1
	1	2	2		3	2	1	1	1.998	1	1
	1	2	2		3	2	1	1	1.001	1	1
	1	2	2		3	2	1	1	1.001	1	1
	1	2	2		3	2	1	1	1	1	1
	1	2	2		3	2	1	1	1	1	1
	1	2	2		3	2	1	1	1		1
	1	2	2		3	2	1	1	1		1
	1	2	2		3	2	1	1	1		1
	1	2	2		3	2	1	1	1		1
	1	2	2		3	2	1	1	1		1
	1	2	2		3	2	1	1	1		1
	1	2	2		3	2	1	1	1		1
	1	2	2		3	2	1	1	1		1
	1	2	2		3	2	1	1	1		1
	1	2	2		3	2	1	1	1		1
	1	2	2		3	2	1	1	1		1
	1	2	2		3	2	1	1	1		1
	1	1	2		3	2	1	1	1		1
	1	1	2		3	2	1	1	1		1
	1	1	2		3	2	1	1	1		1
	1	1	2		3	1	1	1	1		1
	1	1	2		3	1	1	1	1		1
	1	1	2		3	1	1	1	1		1
	1	1	2		3	1	1	1	1		1
	1	1	2		3	1	1	1	1		1
	1	1	2		3	1	1	1	1		1
	1	1	2		3	1	1	1	1		1
	1	1	2		3	1	1	1	1		1
	1	1	2		3	1	1		1		1
	1	1	2		2	1	1		1		1
	1	1	2		2	1	1		1		1
	1	1	2		2	1	1		1		1
	1	1	2		2	1	1		1		1
	1	1	2		2	1	1		1		1
	1	1	2		2	1	1		1		1
	1	1	2		2	1	1		1		1
	1	1	2		2	1	1		1		1
	1	1	2		2	1	1		1		1
	1	1	2		2	1	1		1		1
	1	1	2		2	1	1		1		1
	1	1	2		2	1	1		1		1
	1	1	2		2	1	1		1		1
	1	1	2		2	1	1		1		1
	1	1	2		2	1	1		1		1
	1	1	2		2	1	1		1		1
	1	1	2		2	1	1		1		1
		1	2		2	1	1				1
		1	2		2	1	1				1
		1	2		2	1	1				1
		1	2		2	1	1				1
		1	2		2	1	1				1
		1	2		2	1	1				1
		1	2		2	1	1				1
		1	2		2	1	1				1
		1	2		2	1					1
		1	2		2	1					1
		1	2		2	1					1
		1	2		2	1					1
		1	2		2	1					1
		1	2		2	1					1
		1	2		2	1					1
		1	2		2	1					1
		1	2		2	1					1
		1	2		2	1					1
			2		2	1					1
			2		2	1					1
			2		2	1					1
			2		2	1					1
			2		2	1					1
			2		2	1
			2		2	1
			2		2	1
			2		2	1
			2		2	1
			2		2	1
			2		2	1
			2		2	1
			2		2	1
			2		2	1
			2		2	1
			2		2	1
			2		2	1
			2		2	1
			2		2	1
			2		2	1
			2		2	1
			2		2	1
			2		2	1
			1		2	1
			1		2	1
			1		2
			1		2
			1		2
			1		2
			1		2
			1		2
			1		2
			1		2
			1		2
			1		2
			1		2
			1		2
			1		2
			1		2
			1		2
			1		2
			1		2
			1		2
			1		2
			1		2
			1		2
			1		2
			1		2
			1		2
			1		1
			1		1
			1		1
			1		1
			1		1
			1		1
			1		1
			1		1
			1
			1
			1
			1
			1
			1
			1
			1
			1
			1
			1
			1
			1
			1
			1
			1
			1
			1
			1
			1
			1
			1
			1
			1
			1
			1
			1
			1
			1
			1
			1
			1
			1
			1
			1
			1
			1
			1
			1
			1
			1

## Sheet: Burst
	Untreated_inosine	TNO1_subinhibitory	TNO2_subinhibitory	TNO3_subinhibitory	TNO4_subinhibitory	TNO5_subinhibitory
Median	74.9	73.3667	83.1667	70.3267	116.217	77.3833
Q1	68.5667	62.3667	75.6667	60.735	103.217	65.2625
Q3	82.5667	91.2333	100.917	83.9033	139.217	100.483
IQR	14	28.8666	25.25	23.1683	36	35.2208
	104.567	65.2333	250.267	107.317	271.217	188.483
	104.567	61.3667	179.267	106.317	244.217	186.483
	98.5667	70.2333	175.267	106.317	236.217	142.483
	96.5667	62.3667	165.267	104.133	223.217	142.483
	96.5667	60.3667	165.267	102.337	221.217	137.483
	95.5667	53.3667	156.267	96.1533	216.217	131.483
	94.5667	55.3667	154.267	95.1533	200.217	127.483
	94.2333	73.3667	153.267	94.1533	192.217	126.483
	93.5667	56.3667	150.267	92.3367	187.217	124.483
	92.2333	101.233	148.267	92.3367	185.217	123.483
	91.5667	66.2333	138.267	91.3367	179.217	121.483
	90.5667	62.3667	136.267	91.3367	172.217	117.483
	90.5667	54.3667	135.267	90.3367	169.433	115.483
	90.2333	81.2333	130.267	90.1533	169.217	112.483
	90.2333	79.3667	130.267	89.3367	161.217	112.483
	89.5667	73.2333	118.267	88.3367	160.217	111.483
	89.5667	64.3667	117.267	87.1533	157.217	108.483
	88.5667	64.3667	115.267	86.3367	150.217	107.483
	88.5667	63.3667	113.267	86.3367	149.433	105.483
	88.5667	60.3667	111.267	86.3367	148.217	105.483
	88.5667	51.3667	111.267	86.1533	147.217	103.483
	88.2333	92.2333	108.267	86.1533	146.433	103.483
	87.2333	103.233	107.267	86.1533	143.217	100.483
	87.2333	98.2333	106.167	85.3367	139.217	100.483
	87.2333	91.2333	105.267	84.3367	139.217	100.483
	87.2333	84.3667	104.167	84.3367	138.217	99.2833
	84.5667	68.3667	101.167	84.1533	138.217	97.4833
	84.5667	66.3667	100.167	83.1533	137.217	96.4833
	84.5667	62.3667	96.1667	82.1533	133.217	94.4833
	84.5667	53.2333	94.2667	80.3367	133.217	93.4833
	84.2333	82.2333	94.1667	79.3267	132.433	93.2833
	83.5667	63.3667	91.2667	79.3267	132.217	91.4833
	83.5667	62.3667	90.1667	79.1433	128.433	91.4833
	83.2333	84.2333	90.1667	78.3267	127.217	90.2833
	82.5667	70.3667	89.2667	78.3267	127.217	89.4833
	82.5667	69.2333	89.1667	77.3267	126.217	89.2833
	82.5667	62.3667	88.2667	76.1433	126.217	87.2833
	82.5667	50.3667	88.1667	75.3267	125.217	85.2833
	82.2333	75.3667	87.2667	74.3267	125.217	82.4833
	81.5667	61.3667	87.2667	74.3267	124.433	81.4833
	81.5667	60.3667	87.1667	74.3267	122.433	81.2833
	81.5667	56.2333	86.1667	74.1433	121.217	80.2833
	81.2333	85.2333	86.1667	73.3267	119.433	79.2833
	81.2333	79.3667	85.2667	73.1433	119.433	78.2833
	80.5667	62.2333	85.1667	73.1433	119.217	77.4833
	80.2333	94.2333	85.1667	71.3267	116.217	77.4833
	79.5667	70.3667	85.1667	71.3267	116.217	77.2833
	79.5667	70.3667	85.1667	71.3267	116.217	75.4833
	79.5667	65.3667	84.2667	71.3267	115.433	75.2833
	79.2333	101.233	84.1667	71.1433	114.433	75.2833
	79.2333	93.2333	84.1667	71.1433	114.433	74.2833
	79.2333	77.3667	83.1667	70.3267	114.217	74.2833
	78.5667	66.3667	83.1667	69.1433	114.217	74.2
	78.5667	60.3667	83.1667	69.1433	114.217	73.2833
	78.5667	54.3667	83.1667	68.3267	112.433	72.2833
	78.5667	53.2333	83.1667	68.3267	112.217	72.2833
	78.2333	115.233	82.1667	68.3267	110.433	69.2833
	77.5667	69.3667	82.1667	68.1433	110.217	68.2833
	77.5667	65.3667	81.1667	67.3267	109.217	67.4833
	76.5667	71.3667	81.1667	67.3267	108.433	67.2833
	76.5667	71.3667	81.1667	66.3267	108.433	67.2833
	76.5667	54.3667	81.1667	66.3267	108.217	67.2833
	76.2333	151.233	81.1667	65.3267	108.217	67.2833
	76.2333	89.3667	80.1667	65.3267	108.217	67.2833
	76.2333	77.3667	80.1667	65.1433	107.217	67.2833
	75.5667	67.3667	79.1667	65.1433	106.217	66.2833
	75.2333	96.2333	78.1667	64.3267	104.217	66.2833
	75.2333	74.3667	78.1667	64.3267	104.217	66.2
	74.5667	57.3667	78.1667	64.3267	103.217	65.2833
	74.2333	115.233	78.1667	64.1433	103.217	65.2
	74.2333	99.2333	77.2667	64.1433	102.433	64.4833
	74.2333	83.2333	77.1667	63.1433	102.217	64.2833
	74.2333	79.3667	76.2667	63.1433	101.433	64.2833
	73.5667	71.3667	76.2667	62.1433	101.433	64.2833
	73.5667	58.3667	76.1667	61.3267	101.217	63.2833
	73.5667	58.3667	76.1667	61.1433	100.433	63.2833
	73.5667	57.3667	76.1667	61.1433	100.433	63.2833
	73.2333	131.233	75.1667	60.3267	100.217	63.2833
	73.2333	96.3667	75.1667	60.3267	100.217	63.2833
	73.2333	74.3667	74.1667	59.3267	100.217	62.2833
	72.5667	67.3667	73.2667	59.3267	99.4333	62.2833
	72.2333	137.233	73.1667	58.3267	98.4333	61.2833
	72.2333	113.233	73.1667	57.1433	98.2167	61.2833
	72.2333	94.2333	73.1667	56.3267	94.4333	61.2833
	72.2333	91.2333	72.1667	56.3267	94.2167	60.2833
	72.2333	81.2333	72.1667	56.3267	93.2167	59.2
	71.5667	72.2333	72.1667	55.1433	93.2167	58.2833
	71.5667	70.2333	72.1667	54.1433	93.2167	58.2833
	71.5667	69.3667	71.1667	53.1433	92.4333	56.2833
	71.5667	60.3667	71.1667	52.3267	92.2167	55.2833
	71.5667	58.3667	70.1667	52.1433	90.4333	50.2833
	71.2333	146.233	70.1667	52.1433	90.4333	40.2833
	71.2333	140.233	69.1667	52.1433	89.4333
	71.2333	106.233	69.1667	50.1433
	71.2333	73.3667	68.1667	49.1433
	71.2333	73.3667	68.1667	48.1433
	70.2333	129.233	68.1667	46.3267
	70.2333	112.233	67.1667	43.1433
	69.2333	104.233	67.1667	42.3267
	69.2333	90.3667	65.1667	42.1433
	68.5667	72.3667	64.1667	41.3267
	68.5667	71.3667	63.1667	34.1433
	68.5667	70.3667	23.1667	32.1433
	68.5667	56.3667
	68.2333	112.367
	68.2333	95.2333
	68.2333	82.3667
	68.2333	78.2333
	67.5667	71.3667
	67.5667	60.3667
	67.2333	100.233
	67.2333	89.3667
	67.2333	84.2333
	67.2333	82.2333
	67.2333	78.3667
	66.5667	70.3667
	66.2333	110.233
	65.5667	70.3667
	65.2333	126.233
	65.2333	89.2333
	65.2333	82.3667
	65.2333	75.3667
	64.2333	85.2333
	64.2333	83.2333
	64.2333	80.3667
	62.5667	71.2333
	62.5667	59.3667
	62.5667	58.3667
	62.5667	58.3667
	62.2333	103.233
	62.2333	103.233
	62.2333	102.233
	60.2333	106.233
	59.2333	115.233
	58.5667	67.2333
	55.2333	103.233
		126.233
		98.2333
		96.3667
		93.2333
		88.2333
		86.3667
		85.3667
		83.2333
		82.3667
		80.2333
		77.3667
		59.3667
		47.3667
		47.3667
		45.3667
		45.3667
		42.3667
		42.2333

## Sheet: Generation time
	Untreated_inosine	TNO1_subinhibitory	TNO2_subinhibitory	TNO3_subinhibitory	TNO4_subinhibitory	TNO5_subinhibitory
Median	35.704	38.2609	38.0877	37.4641	45.6526	44.3552
Q1	33.9125	34.7587	35.1455	35.8142	43.0569	39.8961
Q3	37.1255	42.7679	43.6615	39.0324	49.8315	49.2075
IQR	3.213	8.00923	8.51602	3.21818	6.77457	9.31147
	46.5352	355.976	86.149	49.8525	105.687	110.982
	43.0374	142.186	84.8995	49.6166	68.4083	110.514
	40.8948	73.1244	77.3183	47.4422	67.3038	100.513
	40.5238	68.8185	69.0086	47.0803	63.2416	89.7339
	40.4966	60.8079	65.4216	46.8457	60.674	79.0238
	40.4757	59.6508	59.1722	46.7965	57.7292	69.5169
	40.1875	58.6457	57.7205	45.1848	57.149	64.0838
	39.5688	57.6243	51.0959	42.8687	57.0935	62.7265
	39.2977	57.4528	50.4653	42.8234	57.0623	57.9432
	39.1845	57.3704	50.451	42.7993	56.8659	56.0464
	39.1315	55.4745	49.2441	41.8465	56.545	52.9393
	39.1187	55.1267	48.3508	41.7719	55.307	52.4401
	39.0184	51.9387	47.8834	41.7682	55.123	52.056
	38.9671	51.8383	46.9722	40.8532	52.7919	51.2905
	38.9053	51.1995	46.8764	40.6257	52.5932	50.9405
	38.4358	50.855	46.0973	39.9414	52.4328	50.7456
	38.2864	50.1625	45.6496	39.9119	51.8687	50.1231
	38.1166	49.6761	45.4251	39.7664	51.5468	49.8178
	37.9582	49.5727	45.0286	39.6769	51.2144	49.7807
	37.8761	48.3534	44.5883	39.6094	50.6488	48.6344
	37.8556	48.3174	44.0957	39.4844	50.0696	48.5387
	37.7483	48.1392	44.054	39.3964	49.8466	47.5421
	37.7255	47.057	43.6667	39.2905	49.8163	47.5154
	37.5965	46.8362	43.646	39.2282	49.495	47.3863
	37.5901	46.6562	42.9497	39.1469	49.3113	47.1481
	37.535	46.1425	41.9987	39.051	49.0681	47.096
	37.4879	45.5697	41.6038	38.9765	49.0519	47.0761
	37.394	45.0262	40.8605	38.6496	49.0222	46.6586
	37.3731	44.5874	40.8217	38.621	48.9967	46.3821
	37.3722	44.5572	40.6599	38.5043	48.9515	45.6571
	37.2864	44.4632	40.607	38.4332	48.073	45.3986
	37.1439	44.2866	40.5728	38.401	47.6984	45.313
	37.1255	44.173	40.4509	38.3451	47.4902	44.8194
	37.122	43.7956	40.3491	38.3305	47.4434	44.5595
	37.1073	43.6864	40.1591	38.3018	46.8022	44.5101
	37.0822	43.6819	40.0948	38.0645	46.7849	44.4496
	37.0344	43.5867	39.3215	37.9317	46.3025	44.2609
	37.0107	42.8508	38.6577	37.9289	46.1428	43.2452
	36.9698	42.7403	38.6507	37.9121	46.1278	43.214
	36.9601	42.3092	38.4303	37.7969	46.038	43.1192
	36.9078	42.2794	38.3976	37.6944	45.8446	42.8443
	36.9021	42.1719	38.3374	37.6391	45.8	42.6862
	36.8996	42.1041	38.2672	37.637	45.5053	42.6201
	36.8757	41.5154	38.0877	37.6275	45.42	42.6103
	36.7396	41.2979	37.9854	37.6223	45.2355	41.7024
	36.725	40.9028	37.9001	37.5785	45.2179	41.6444
	36.7119	40.677	37.6566	37.566	45.1585	41.2535
	36.6477	40.5733	37.4267	37.5436	44.7251	41.1572
	36.4763	40.4156	37.3901	37.4898	44.7193	40.5069
	36.4612	40.3972	37.1242	37.4641	44.6646	40.3823
	36.3413	40.2374	37.0749	37.3529	44.5651	40.318
	36.2618	40.2159	36.9165	37.3416	44.523	40.2324
	36.1826	40.0935	36.8375	37.2887	44.2655	40.0875
	36.1174	39.8943	36.8004	36.9769	44.2339	40.0566
	36.0957	39.8567	36.6124	36.9485	44.1943	39.4145
	36.0566	39.7872	36.2793	36.8965	44.1799	39.0354
	36.0257	39.7749	36.2226	36.8836	43.9178	38.7541
	35.9209	39.6238	36.0875	36.8579	43.8388	38.5477
	35.9017	39.6187	35.9287	36.8305	43.7821	38.4631
	35.9015	39.5016	35.7291	36.7791	43.7587	38.1747
	35.7859	39.4166	35.5444	36.5389	43.7387	37.7718
	35.7582	39.3584	35.5145	36.1358	43.2605	37.7713
	35.7126	39.3517	35.4638	36.113	43.0874	37.7549
	35.6954	39.1752	35.3016	36.1117	42.9653	36.734
	35.545	39.1616	35.1576	36.0479	42.8989	36.2914
	35.5168	38.969	35.1334	36.0167	42.8152	35.7688
	35.5112	38.8931	34.9663	36.0119	42.7969	34.1772
	35.4881	38.815	34.8093	35.9967	42.7915	34.1641
	35.4781	38.722	34.4627	35.9797	42.6353	33.8465
	35.4332	38.7065	34.3307	35.9794	42.5698	33.1687
	35.4208	38.5944	34.2266	35.9769	42.5144	32.6636
	35.3013	38.4225	33.9494	35.8314	42.5044	32.5891
	35.1953	38.3132	33.7629	35.8234	42.1397
	35.1014	38.2935	33.6891	35.8162	41.8372
	35.0905	38.2609	33.5305	35.8122	41.7676
	35.0734	38.1882	33.5245	35.8093	41.4459
	34.9344	38.1761	33.1667	35.7953	41.2986
	34.8121	38.0766	32.9674	35.7932	41.2835
	34.802	37.9333	32.7486	35.7621	41.0795
	34.8017	37.8806	32.6848	35.6807	40.9697
	34.7732	37.7598	32.241	35.646	40.5308
	34.7284	37.4224	31.8492	35.6316	39.8775
	34.657	37.2599	31.7035	35.6116	39.7129
	34.5971	37.0665	31.6435	35.5643	39.2435
	34.5556	36.9511	31.4854	35.483
	34.4388	36.7434	31.2195	35.4129
	34.414	36.5349	31.091	35.3315
	34.3624	36.4819		35.3286
	34.3526	36.422		35.1408
	34.1015	36.4116		35.1244
	34.0697	36.3256		35.1032
	34.0535	36.26		35.0359
	34.0054	36.1641		34.9649
	33.944	36.0361		34.9159
	33.902	36.0309		34.7106
	33.7043	35.9733		34.2847
	33.4951	35.7041		34.1597
	33.4224	35.6924		34.0424
	33.2284	35.6105		32.435
	33.2157	35.5298
	33.0186	35.391
	33.0167	35.2482
	32.9579	35.1899
	32.8955	35.167
	32.8501	35.1283
	32.8398	35.1039
	32.6986	35.0382
	32.6886	34.9989
	32.555	34.9042
	32.2546	34.8168
	32.1015	34.7649
	32.0535	34.7587
	32.0315	34.7506
	31.8074	34.6571
	31.7681	34.6165
	31.7412	34.6002
	31.7247	34.5911
	31.6871	34.2835
	31.6467	34.2403
	31.6088	33.9837
	31.5403	33.9385
	31.1998	33.9335
	31.05	33.909
	30.8727	33.7872
	30.0849	33.582
	29.4764	33.5534
		33.5383
		33.535
		33.4495
		33.4152
		33.3955
		33.3654
		33.2754
		33.1709
		33.1051
		33.0476
		32.9048
		32.9039
		32.7585
		32.6962
		32.6295
		32.5977
		32.3193
		32.1836
		32.0968
		32.0663
		31.9407
		31.6655
		29.6071
