# Supplementary material for: Evaluating novel synthetic compounds active against Bacillus subtilis and Bacillus cereus spores using Live imaging with SporeTrackerX
Source: Sci Rep. 2018 Jun 14;8:9128. doi: 10.1038/s41598-018-27529-4 (PMC6002552; doi:10.1038/s41598-018-27529-4)
Supplement: Supplementary file 5 — SFigures_Growth curves of B. subtilis treated with the five compounds [file 41598_2018_27529_MOESM5_ESM.xlsx]

## Sheet: Linked Graphs
Supplementary Figures S1. Optical density curves of Bacillus subtilis treated with the five compounds. Culturing was performed in TSB with germinants AFGK at pH 7.4.
